# Supplementary material for: SNP marker discovery, linkage map construction and identification of QTLs for enhanced salinity tolerance in field pea (Pisum sativum L.)
Source: BMC Plant Biol. 2013 Oct 17;13:161. doi: 10.1186/1471-2229-13-161 (PMC4015884; doi:10.1186/1471-2229-13-161)
Supplement: Additional file 2 — Details of the 768plex SNP-OPA design. This file contains names and sequence information for all SNP markers used for linkage mapping. [file 1471-2229-13-161-S2.xlsx]

## Sheet: Additional file 2 SNP OPA
SNP name	Flanking fasta
SNP_100000374	CTGAGAATAATCCTCTAACCGGTACTAAAGGTGAGATTAGAAAACAGTGCAGTGTTGCTAACAAACAACACCATGATGAGCCTTGAATGAAAAATTCATG[C/G]TGGATGAAGAAGAAGTCATGTGTAAGATATTATTATGCAGAAATAAAAGTGTTCATGGAGATTGAAGAACTTAGATGCTTTTAATTTTTAATTGGAACTT
SNP_100000036	CGGCTCCATTAGCATACTACAGACAAGAAGAGTTGAAGACTTTAAGAGGAGACGGAACAGGAGAGCGCAAAGAATGGGATAGAATATATGATTATGATGT[C/T]TACAATGATTTGGGAGCTCCTGACAAAAAAGCTACCTTGGCTCGTCCAGTTCTCGGCGGATCAAGCACCTTGCCTTACCCTCGTAGGGGAAGAACCGGTC
SNP_100000034	GAAGAACCGGTCGAAAACCAACTAACAAAGATCCTAAGAGCGAGAGTCGAAGTGACACTGTGTATCTTCCAAGAGATGAATCATTTGGTCACGTGAAGTC[A/G]TCGGACTTTCTTATTTACATACTCAAATCAGCGTCTCAAAATATCATACCTCAATTGAGATCTGTAGTTACATTACAACTCAATAACCCTGAGTTTAACA
SNP_100000035	AACTCAATAACCCTGAGTTTAACACGTTTGAAGACGTGCGCTCGCTTTATGATGGTGGGATTAAGCTTCCTACTGATATACTAAGCCAGATTAGTCCAAT[A/T]CCGTTGTTCAAGGAACTCTTCCGATCTGATGGTGAATCTGCACTTAAGTTTCCAACACCGAAAGTGGTACAAGTGGATCATTCTGCATGGATGACTGATG
SNP_100000377	TTAGGAGCGGTAGGAAATCAACCAGAAAAGACCCTAAGAGCGAAAAGCAGGGTGAGATTTATGTTCCGAGAGATGAAAACTTTGGTCACTTGAAGTCATC[C/G]GACTTTCTGATGTATGGAATAAAATCGATTTCCCAAACTGTCATGCCTCTGCTTAAATCTGTGATTTGTGATGAGTTCAGTAGCTTCGATGATGTTCGAG
SNP_100000376	AGGAAATCTTGCGCACCGATGGTGAACAAGCCCTCAAGTTTCCGCCACCTCATGTAATCAAAGTTAGCAAATCTGCGTGGATGACTGATGAAGAATTTGG[A/G]AGAGAGATGGTTGCTGGTGTAAACCCTTGCGTGATTCGTCTTCTTCAAGAGTTCCCGCTGAAAAGTACTCTTGATACTGTCGTATACGGTGATCAGTCTA
SNP_100000378	TTGTTGAGAGAATCACCAACTCTCTCATGATGCACGGCCGAAACAACGGAAAGAAACTTAAGGCTGTTGGGATTATTAAGCATGCCATGGAGATCATTCA[C/T]TTGCTAACTGATCAAAACCCTATTCAAGTTATTGTTGACGCAGTTGTCAACAGTGGTCCCAGAGAAGATGCAACTAGAATTGGGTCTGCTGGAGTTGTGA
SNP_100000379	TTAGGAACATTAAGACTATTGCTGAATGCTTAGCTGATGAACTTATTAATGCTGCCAAAGGTTCATCCAACAGCTATGCAATCAAGAAAAAGGATGAGAT[C/T]GAGAGAGTTGCCAAGGCTAATCGTTAAGCAGAATTTGAAAGTAGTCTTAGTGATGAGGAATATTTTATATTGGTCTTTGTATTACATTTGTTTGAAATTG
SNP_100000380	GATGGACACAGAAAGGAAACTCGTCGACACCCTTCTTCTTCATGCCAACATCGTAGATCCTGATCTTGGGATCAGGAACACCACGACAGAATCGTGACTT[A/T]GGGTATGGCTTGTTTTTAATTTGACGGTAACACCTTGCAGGTCTTCTTCCCATTGCGACGGCGCGATTTGTTC
SNP_100000382	ATCTGTCATGCTGTCAAGTGTACTCTTTCCATTTTCCAGAAGATTCTTGCATTCCTTTTGGTCACCTTGCTCAAGCTTAAATAAGGCAATTTGCATCTTG[A/G]TGTATAGGATAGGCTCTTCAATGCGCTGCTCTCTAGTTGCTTGCAGTTTCTCAATGACCCCTTCAAGATAAGCAACGGCAGCTTCTTTCTCAGAATACTG
SNP_100000067	TGTACATGTCATGGTACATGTGCTTGTCAATCTTCTTAGATTCACGGTACTTGCGGAGCAAACGTCTGAGCACACGCATTCTCCTCATCCAAAGGATCTT[C/G]GTTGGAAGCCTAGCCTCCCTGGTACCCTTACGCTTACCATATCCAGAGTGTCTTCCTTTCCTCTTAGCTTCCTTCATCCGACGAGCACGTGATCTGGAGT
SNP_100000100	CCTCTTCACTTGAGGAGCTTGATGAGCTGTCAGATCGGTGAAGTTTCTCCAAGAGACTGGTGTGTTTCTTTTCACCTTCCTCTTCAACTTTGGTTTCCGA[C/T]GGTGCTTCATACAAAGTCACCTTGTGACCAAACTCGTGGGCAATCGCCTCATCTTGAGCAGGCTTATGTTCTTCATCCTTTTTCTTACCACCGAGAAAAT
SNP_100000101	CCTCATCTTGAGCAGGCTTATGTTCTTCATCCTTTTTCTTACCACCGAGAAAATCAAAAACACCTCTGTCCTTGATCTCTGTCTCAGAGTTGGTTGCGGA[G/T]GTAGTCTCCTCGTACTTGTTCTGATTCTCCTCAGCCATGATGATCACTACTAACAAGATGGATCGAACTGGAAATTAATTAACTATAACTAAAATGGATT
SNP_100000383	TGTTCCTTTGAACGAGCTTTTGCTCGATTTCAGCCAACTTCTTTCCGAACTTCTTGTAGGCCTCTATTGGTTGTGAATCAGAAGTCCAGAGATCACCTTC[A/G]ATTCTCTGTCCGAGGTATTGCTCATCAGAAGCATGCCTTGACAATACCTCTATTATGGTTAGGTCTGTAAGGGTATCGTTCTTTGGTGTGATTGTCCGTA
SNP_100000037	CCTTAGCAAGCTCATCATACTCGGGGGATCCTTTCTCGGGCATGAATCTCCGGCTCTTAGTTGGTCGGTTAAGGATGTATCCTCCATATGGGTATTGTCC[A/G]AAATTAACAGCAGCATGAAGTGCTGAAGCTATCCATATGAGGATGGTGCAGGCTTCAATCAACTCTGCACGAGTTTGCATTTTAAACCACCATGTAGCAC
SNP_100000102	AGCAAGAGTCATTTACAACTACATAAGCTTTAGCAAGTAGCCAAATAGAACCTTCAACACCTTCACTTGCAGGCAAGTAAACTTCACTAATAGGGCCATA[A/G]CTATCATCTTGAGGACGTGGCTTACTTAGCTCAATAGCCAGTGGCCTTAAAGTTCCATTATTTTGCAAGAAAAGGAAGGTCCTAGTAGCATAGGCCTTTG
SNP_100000103	TAGGGCCATAACTATCATCTTGAGGACGTGGCTTACTTAGCTCAATAGCCAGTGGCCTTAAAGTTCCATTATTTTGCAAGAAAAGGAAGGTCCTAGTAGC[A/G]TAGGCCTTTGTGTCAGTTGCGTTTATTTTCCTCAAATATGGAAATACCGTGTCATGGTGATCAAGGATGTACAGCCTATGGTTTTGGATAGCCTGTTCTA
SNP_100000105	CCAGTGGCCTTAAAGTTCCATTATTTTGCAAGAAAAGGAAGGTCCTAGTAGCATAGGCCTTTGTGTCAGTTGCGTTTATTTTCCTCAAATATGGAAATAC[C/T]GTGTCATGGTGATCAAGGATGTACAGCCTATGGTTTTGGATAGCCTGTTCTACAGTGACCCCACCCATGTTTGGCTCCAAATGTCCTTTGGTCACAGTGC
SNP_100000106	TTTTCCTCAAATATGGAAATACCGTGTCATGGTGATCAAGGATGTACAGCCTATGGTTTTGGATAGCCTGTTCTACAGTGACCCCACCCATGTTTGGCTC[C/T]AAATGTCCTTTGGTCACAGTGCTGGTATTATCACCATATAGTTGTGTATCTAGCTTGCTCCTTGCTGGGAACTCCACAAGTTTTTTGATGATGTGTGGAT
SNP_100000384	TATTATCACCATATAGTTGTGTATCTAGCTTGCTCCTTGCTGGGAACTCCACAAGTTTTTTGATGATGTGTGGATTCACACCAGCAATCATTTCCCTTGC[A/G]AATTCCTCATCAGTCATCCACGCAGAATGATCAACTTGAACCACTTTAGGTTTTGAAAACTTAAGGGCCGCTGCGCCATCCGATCGAAAAATTTCTTTGA
SNP_100000385	TCACACCAGCAATCATTTCCCTTGCGAATTCCTCATCAGTCATCCACGCAGAATGATCAACTTGAACCACTTTAGGTTTTGAAAACTTAAGGGCCGCTGC[A/G]CCATCCGATCGAAAAATTTCTTTGAACAATGGTATTGGGCTTATGTCGCTAAGAAAATTGGTAGGTACCTTAATTCCACCTTCGTAAAGCGAGCGCACAT
SNP_100000386	TCGCTAAGAAAATTGGTAGGTACCTTAATTCCACCTTCGTAAAGCGAGCGCACATCTTCAAAGGTGTTAAACTCGGGTTGCTTGAGTTGTAATGTAACTA[C/T]GGATCTTAATTGAGGTATGAGATTCTGAGATGCTGATTTGAGTATGTAAGCAAGAAAGTCTGACGACTTCAAGTGACCAAATGATTCATCTCTTGGAAGG
SNP_100000004	TAATTCCACCTTCGTAAAGCGAGCGCACATCTTCAAAGGTGTTAAACTCGGGTTGCTTGAGTTGTAATGTAACTACGGATCTTAATTGAGGTATGAGATT[C/T]TGAGATGCTGATTTGAGTATGTAAGCAAGAAAGTCTGACGACTTCAAGTGACCAAATGATTCATCTCTTGGAAGGTAAACAAAGTCGCTTCGACTCTCAC
SNP_100000104	CGGGTTGCTTGAGTTGTAATGTAACTACGGATCTTAATTGAGGTATGAGATTCTGAGATGCTGATTTGAGTATGTAAGCAAGAAAGTCTGACGACTTCAA[A/G]TGACCAAATGATTCATCTCTTGGAAGGTAAACAAAGTCGCTTCGACTCTCACTATTAGGATCTTTCTTAGCTGGTTTTCTGCCTGTTCTGCCTCTCCGAG
SNP_100000107	TGAGGTATGAGATTCTGAGATGCTGATTTGAGTATGTAAGCAAGAAAGTCTGACGACTTCAAGTGACCAAATGATTCATCTCTTGGAAGGTAAACAAAGT[C/T]GCTTCGACTCTCACTATTAGGATCTTTCTTAGCTGGTTTTCTGCCTGTTCTGCCTCTCCGAGGGTAAGGCAAGATGCTGGATCCTCCAAGAACTGGACGA
SNP_100000387	CGGTCTTGAAAGATATAACAGGATCAGTAGCGACGAGGTCTGGATTATTGAGCAAGTCAACACCAATCGCTCTTCCACACTGTCCGTAGTTGTAATTCCA[C/T]GAGATCTGAATGGGACCTCTACCGTAGTATTGTTTTCCAGAAGCACATGGAAATTCAGAGCTTGCTTGGCAGTAGGTGCTGGGATTCTGTTCTCTGAGAA
SNP_100000108	TGGTTTCGTGAGAAGTTTGACCTAAGAAAGCAGCGATTTCTCTTTTTTTAGTGGCGGTATCTCCTTTATTGGCGAAGTTGGGGAAAGCCTTTGCAGCTGA[A/T]AGGAAAGCGTCGTAGGTGTAAAAGCCTTTCCCTTGACAAGCATTATCATTGCGATGTTTGAGCATGTTGTTGAAGGTGTCACCGGAGATGAGGCTAGAAA
SNP_100000388	TTCCCACTAACAAAAGACACGCAGCTGCTAAGGTTTTTAGCCATCCTGATGTTGTTGCTGAAGAAACATGGTATGGTATAGAGCAGGAATACACCTTGTT[A/G]CAGAAAGACATCAATTGGCCTCTTGGTTGGCCAGCTGGTGGTTATCCTGGACCTCAGGGACCATATTATTGCAGTGTTGGTGCTGACAAGGCTTTTGGCC
SNP_100000390	GCTTCCAAGCAAATTACTTTTCCTGGATCGCCTTGCACAATCCGAGCTACTGTTTTTACCATTGCAACTTCAAAAGCCTCAACAGCTAATTTCTCCATCA[A/G]CCCCTGAGTCAAATCATACACAATCTGGTTCTTCACATCAGAAACAGCATGAACGAGGTGGATGGTATCAGCAAGTCTGCATAGATGAATAAGAGCCCAA
SNP_100000391	GTAAGACCCGTCTCCTTGATGTGGTTTACAATGCCTCCAACAATGAGCTTGTGCGTACTCAGACCCTTGTGAAGAGTGCCATTGTTCAGGTTGATGCTGC[C/T]CCTTTCAAGCAATGGTACCTTCAACACTATGGTGTTGAAATTGGAAGGAAAAAGAAAACTGCCGGCAAGAAAGAGTCTGAGGAGGCTGAAGCTGTTACAG
SNP_100000392	AAACTGCCGGCAAGAAAGAGTCTGAGGAGGCTGAAGCTGTTACAGAGGAAGTTAAAAAGAGTAGCCATGTTCAGAGGAAATTAGAACAACGACAGAAGGA[C/T]CGTCAGCTGGATCCACACATTGAGGAGCAGTTTGGAGGTGGAAGGTTGCTTGCATGCATTTCTTCCCGACCTGGACAGTGTGGCAGAGCTGATGGCTACA
SNP_100000038	ATACAAGGTTGATACTGATAGAGATTGAGCAATTCTATTCTATATCAAGAGATACAAATGCCTCTCATATAACAAGACATACAGCAAAACAAACAAATGA[C/T]GAGCAAGGAAGATCAACATGACTTGCTACTAATACAGCTCTATTCGGTTCCAGCAATTTTCTTTTTCAGTGCCTCAATATCCGTAGCTAGTTCCTTTCTA
SNP_100000395	CCGATGCAGCAACCGATGTAGCAACAAAAGAAGCACCAGTTGGATTCACCCCACCTGAGCTAGACCCAAACACACCTTCTCCAATTTTCGGTGGAAGCAC[C/T]GGTGGATTATTGCGTAAGGCCCAAGTGGAAGAATTCTATGTTATCACATGGGAATCACCTAAAGAACAGATTTTTGAGATGCCAACTGGTGGTGCAGCTA
SNP_100000396	AACAGTGTTTGGCTTTAGGAACTCGATTGAGGTCAAAGTACAAGATTAAGTATCAGTTTTATAGGGTGTTCCCTAGTGGTGAAGTTCAATATTTGCATCC[C/T]AAGGATGGTGTTTATCCAGAGAAGGTTAATCCAGGTCGTCAAGGGGTTGGTGTGAATTTCAGGTCTATTGGGAAGAATGTTAGCCCAATTGAGGTTAAGT
SNP_100000397	ATATAATCTACAGATCTTGAACAGTCAAACCGGGAGGAAGAGATTGCTTCAACTTATCAGCTTTGTCAGTATCAAACACACAAAGTGTGTACAAATACTT[C/T]GAGCAACGAACCTTGAACTTCACCACATCCTTGCTCCTCTTGA
SNP_100000398	CAGCCAACATAGCCAATCTCCCATTCTTAATTTCCTTTGTTCTCAACTCCTTAAGCTTCTGAGGAGAAGCACTTCCCCAACCAAGTGGATCAAACCAAAG[A/T]CCACCAGGGTACCCTACATCAGTTCCTGTGAGCTTGTTGTTTGGGAAAATAGGGTCGGTGTTGACGCAGCCTGGATTGAGGATGTCAGCCCATCTTCTTC
SNP_100000399	CTTCATTGCATGAATAACTATAAATTAAAATGTCAGAGGGATTAAACAACTTTGAGAGAAGGGGGAAATACTATAGGATCTAAAGACAGCCAAAACTGCA[A/T]GAACTGGATCAGAAATCATAACATTTAAGCATCGTTTGAACTTGTTGGTGCTCCAAAGCCACCAGAACCACGACCAAAGCCAGGTCTTCCACCAGGACCC
SNP_100000400	TCAAACGAACAAATTCAATCCATTTCTTCGTGACCTAACTTCTCCTCAAGATGCAAATATTCGTGAAAACCCTCACCGGAAAGACCATCACTCTCGAGGT[C/T]GAGAGTTCCGACACCATCGATAACGTCAAAGCTAAGATCCAGGATAAGGAAGGAATTCCCCCGGACCAGCAACGTCTGATCTTCGCCGGAAAGCAACTTG
SNP_100000402	CAAAACCTTACCAGCCCTTGACATATGAACAAGAAAACCTGTCCTTAACGGGATGGTACTGACTTTCATACAGGTGCTGCATGGCTGTCGTCAGCTCGTG[C/T]CGTGAGATGTTTGGTCAAGTCCTATAACGAGCGAAACCCTCGTTTTGTGTTGCTGAGACATGCGCCTAAGGAGAAAGTCTTTGCAACCGAAGTGAGCCGA
SNP_100000109	GCCTTTGTTTCATCACGAACTGCATCAGATAGAGCTGCATCACCTTTGGTGTGATATTTCACAGATATCTTAACGATGGATCCACCGTCAGAACCAGCCA[C/A]AATAATTGTCTCGAATGCAACTTTCTCTAAACTTTCATGTAGCCCTGGTCCTCCTACTAAGCTGTAGTTGTAACCAAAGTTTGCTTCATCAACTGCGTCT
SNP_100000403	CAGGTTGGTCACAATCTTCAGCAAGAACACAAAGTTGTCCTGCGTGCTTCTCAATTACTTTTGCACCTTCGTGAAGGCCGCGTGCAAGACCTCCATATGC[C/A]AGTGACTTCCTGAGCACAAGTTGCAAGGCAGTCATGATGTCCATTGGCTCACCTGGAATTCCAGGTGCAGCAGCAGCAACAGGCTCAGCTACAACAACAG
SNP_100000068	CGCGTTTGGTGACATTCCAGACACGGCCGGTACGTCCATGGTAGAACTTGTGAGGCATACCTTTGTGAACGGCGCCGTTAACCCTGATATCAACATAATC[A/G]CCGATGTGGTAGGTTCTGAGGTAGGTGGCTAGGGCGATTGTACCCTTCTTCCTGAATGGGCGAGAGAAGGAATCTCTGGTGCGAGATCTCAAACCATGAC
SNP_100000404	CCACAGCCTCAGGTGACATTCTACCAATCGTGAAAGGTCCACAGCTTCCACCAAAGCTCGGTCCCCGCGGCAAGCTCTAATTTAGTTTCCGAATTCAGTC[C/T]GATTACTTTTCTCATTTTGAAACCGAACATGTATATCTATCTCGTATCGCATGATGTGTAAGTATGATTACATCTTACTTCTATTCAATTATGCTTATTA
SNP_100000110	CAGTACCATGACAGCAGATGAGTACTTTGCCAAGCATCCTGAGCTGAAGAAGAAATTTGATGATGAGATTAGGAACGATCAGTGGGGCTATTGATTTTCA[A/G]AACTTCAAAGTGTAGCAAAACATCCGAAGTTGATGTTTTCCTTGCTGGTTTAATAAATAATAACTACATTGATTTTTTGTAACTTGGTTCTCCTCTTGGG
SNP_100000111	CAGAACTTCAAAGTGTAGCAAAACATCCGAAGTTGATGTTTTCCTTGCTGGTTTAATAAATAATAACTACATTGATTTTTTGTAACTTGGTTCTCCTCTT[T/G]GGTTTAAAAGGTTCTTCACATTTCCATTTTCAAAGTTGTCAAAATTTTATGGAGTTGCTGTTGTAGTTTAGAAACTGCTGTTTTATTATGGTTTCAGTTG
SNP_100000405	GGTTTGCCCTCCAAAAATGAAGTGGAAAAGTCTAAGGGAAAAAAGAAAAAGAAAAGCAACTTAGTTTCTGAATCTGTTCTTAATAATGTGGAAGAGAACC[C/A]ATTGGAGTCACCGACTGTGGTTACAGAAAATAAAGTTAAGGATGATTTATCCACAGATGCCAAAGTTGATAATGGTGCTGAGACAGAGAAGCGAGCCAAA
SNP_100000069	TGTGGCGGGAAGCCATCTCATTGTACATCAGATCAACAGCACCATTAAGAGTGGTGTCACGGAACTCCTTGTACATGTTGTGGTAGCCAGTTCTACTCTG[A/G]TACCTCAACCATATACCATAGTTCTTAATCTTGGTTGGGTTCTTCTCATAAATCTCGTTGATAGCAAGGATTTGACCATTGCTCTTCTTCACCTTCTTCA
SNP_100000406	ACAAATAAGCATAATAAATCCACATTGCAAATCTTTGAGATTCTAAGAAGCATCATTCAAATGCCCATTGGTTTTCCCTGCGGACTTCCTCTTCTTCCTC[A/G]GGACTAAAGTCATTCTTAATGTTAAAAGTTTTGCGGATTTCCTCTGGTGTCTTTCCCTTGATCATGTCCGCTACAGTCTGGCATGTGAGATCAAGAAGGC
SNP_100000407	TGTTAAAAGTTTTGCGGATTTCCTCTGGTGTCTTTCCCTTGATCATGTCCGCTACAGTCTGGCATGTGAGATCAAGAAGGCTCTTGATGTTCAAATAGTT[C/T]GCAGCCAGAATGAGATCGAACAGCGTTGCCTGGTCAACCTTGACGAACTCTGCATCCCAAGCCTTGAGTTCATCTTCAGAGGGTTTTTCATCAGAACTCA
SNP_100000070	CGATTGGTTTTGATGATTTTATAGCTGATGCATTGCGAGGTACTGGAGTTTATCAAAAAGCACATTTGGAAATTAAAAGAGCTGATGGCAAAGAGGCCAT[A/T]TTTGCTGAAGAAGTGTTTGAGAAAACTAAGGAAAAGTTTCGAATGTATTAATGAAATATGTTATTTTTCTAAGTCATTTTTAAACAGCTGATGATAATTA
SNP_100000408	GTGACATAATACCAAGCACGGACCTCAAACCTGTCCTAGGCTCCATTAAAACATACCTAGGCCGCCCATGGAAACCCTACTCCAGGACTGTTGTGATGCA[A/G]TCCCCGATAGGCAACCACATTGACCCAACAGGATGGGCTGAATGGGATGACGCGAGTAAGGCTTTTCTCAAAACATTGTATTACGGAGAGTACTTGAACA
SNP_100000071	TTGTTGTGAAAGTTATGGGACGTACTGGATCAAGAGGACAGGTGACTCAGGTTAGAGTGAAGTTTTTGGATGATCAGAATCGTCACATTATGAGGAATGT[C/G]AAAGGACCAGTTAGGGAGGGAGATATTCTCACCCTGCTTGAATCTGAGAGAGAAGCAAGAAGACTCAGATAGATGAGTAGTATTGTTATCTTAATGTTTT
SNP_100000410	ATTCTAAACTAGTTCACTTTTCTGTCTTTAAGGTTATCATGGCTCGTTCAATTTCT[A/G]TGGTTTCCACCATGTTTGTCTTCCTTCTCCTTCTTGTGGCTACTGGGCCAAGTATGGTGGCAGAGGCAAGGGATTGTGAATCTAAAAGTCACAAATTCAA
SNP_100000411	AGGCCAAGGGAGAGGTTATCAGCACCAAGCGCAAACCTGAGGGCCCCAAACCTGGTTTCAAGGTGGAAGGTGCTACACTGGAGACTGTTACTCCAATACC[A/G]TATGATGTTGTTAACGATCTCAAAGGAGGATATTAGAAGTTTATTGGCATTTTGTTTGACTACGCTTTGTTGTGCCTGAACATTTATGAAACATCAGACT
SNP_100000412	CAATTAGTGTTTGCCACTTACGCACCAACGACCTCAATTTGTCAGTGGTGAGATTCATCCCCCAGAAATTTGTCAAGAGATTCTTCCCTTGAACATCCTC[A/G]GCTCTTAGCCTAATCTTCCTGAAAGCATGTTCCTCATCTCCTTGGAGATCAGCTAGAGAAACCTCAAACACTCTATGTTTGAGTCCATCTGAAGCAATCT
SNP_100000413	TGTCAGTGGTGAGATTCATCCCCCAGAAATTTGTCAAGAGATTCTTCCCTTGAACATCCTCGGCTCTTAGCCTAATCTTCCTGAAAGCATGTTCCTCATC[T/G]CCTTGGAGATCAGCTAGAGAAACCTCAAACACTCTATGTTTGAGTCCATCTGAAGCAATCTTTGTTCCCTGAGTACGAGAAACGAGGGTTTTGCCGACAT
SNP_100000414	ATATATCTCAAGCATCATCATGTCCTAAGATTGCCAAAAGCATTTTCTCATAGTCACCAGTGGTGTCCTTAACAATGGCACGATCAAGAGGGACACTGTC[C/T]CTCCTTTGATACTCATCACCCACAATTTTCAAGTCAATTTCAGCTCTTGTTGCCACAACTCTTGTAAGAGCCCCTTCATCCGTTCCTCGCTTATTGATCG
SNP_100000112	GTGGACCAGATCTCATTGTTGACGATGGTGGTGATGTCACTCTTTTGATCCATGAAGGTCTTAAAGCTGAACAGCTTTTCGAGAAGAATGGTACGTTGCC[C/T]GATCCTTCTTCCACTGATAATGCTGAAATGCAGATCGTTTATACCATTATCAGAGATGGATTGAAAACCGATCCAAAGCGTTACCACAAGATGAAGGATA
SNP_100000415	CTGATAATGCTGAAATGCAGATCGTTTATACCATTATCAGAGATGGATTGAAAACCGATCCAAAGCGTTACCACAAGATGAAGGATAGAATTGTTGGTGT[C/T]TCTGAAGAAACTACCACTGGTGTTAAGAGGCTTTATCAGATGCAGGCTAATGGTTCCCTTTTGTTCCCTGCTATCAATGTCAATGACTCTGTTACCAAGA
SNP_100000113	TGTCATTGTTTTTAGGAAGGTTTGTGTTCTTCAACTTCCAAAGAGAGAATGTTGCAAAACAAGGTTTACCTGAACAGAATGGTGTGACACACTTTGAAGC[C/T]GGTGACTCACGTGCTAAGGAATATGTTAGCTTGCTTAAGTCAAATGATCCTGTCGGGTTTAACCTTGTTGATGTTTTGGCTTGGGGTTCTATAGGTCATA
SNP_100000115	GGTGCTAATGATGCTGCTAATGAAGCAAGTTATTGTGAGAGTGAGTTTAATGGGAAATCACCACTTACTATACAGAACAATGCTATGCATGATGTTTCAG[C/T]TGTTACTGCAGCTATGGTTAGACAGTTACTTTAAGTTAGTTTTATGATTATCTATAAGTTAATTATTATATGTTATGTCTATGGAAATTAATTAGTAGTG
SNP_100000417	TTAACTCTCCTGACAGGGCTTGTGGCCTTGCAAAACAGGCTTTTGATGAGGCTATTGCTGAGTTGGATACATTGGGAGAGGAGTCATACAAGGATAGCAC[C/T]TTGATTATGCAACTTCTCCGCGATAACCTCACCCTTTGGACCTCTGATATGCAGGATGATGGTGCTGATGAAATCAAAGAAGCTGCACCTAAAGGCAATG
SNP_100000418	GTGGCCTTGCAAAACAGGCTTTTGATGAGGCTATTGCTGAGTTGGATACATTGGGAGAGGAGTCATACAAGGATAGCACCTTGATTATGCAACTTCTCCG[C/T]GATAACCTCACCCTTTGGACCTCTGATATGCAGGATGATGGTGCTGATGAAATCAAAGAAGCTGCACCTAAAGGCAATGATGAACCACAGTAAAATGTGT
SNP_100000419	CGAGAGCTCCTTTGTCTTGACCAACTTCCTTCTCGAAATTCTCTTCAGAGAGCACAACGACGTCGTCTGCGGAGACCGATTGGGAGAGAAGCGCAAACGC[G/T]AACGCTGCGAAAGCTATACTTCTCCAGATCTGATACATCTCCATTTTCTTCTTCTTCTTCTTTCTCAGTTCTTTCTTTCTTTCGGTTTCTGCTTAACTGT
SNP_100000005	AGAAATGGGTCTCCATACTGTTTTGGTTGGGGAGGGGGTGAAAAGCAAAGTTGGGGATTATGTAGTGGAATGTGTGAATAGAGTTGCACTTGCGGAAGTG[G/A]TTCCTGGAATATGGGGGAACAGAGTGGACGACGGTGATAGAAAGATTTCACGCACAAACAGCGAATTGGATGCTTTGTTAAGCGCATATACTGCTGTTGG
SNP_100000421	CATTCGTCCGTCGAAGCATCTATAGACCTAGTTCCAACTTCAACTTTGGGAGCTCTCTTTGATTTCTTAGATAGGTTTTGTACTTGACCTTGAATCCATA[G/A]CCCCAAGAGGACAAGGAGGGAAGCTCCAAGAGTAACAAGAAAAACAGATTCGATGCTAAGAAACCCACCCGATTCAACAACTTCAATAGTGCCATTAAAG
SNP_100000420	ATAGGTTTTGTACTTGACCTTGAATCCATAGCCCCAAGAGGACAAGGAGGGAAGCTCCAAGAGTAACAAGAAAAACAGATTCGATGCTAAGAAACCCACC[C/A]GATTCAACAACTTCAATAGTGCCATTAAAGAAGGTGCTTTGGTATGGATGCTCGTCTATCTCGTAGATAATAGTGCCAACAAGATCAAAACTTCCAGGCT
SNP_100000422	TCTTTCAAACAAATGGACAAAACACACCGATAAACTACATCTTTATTTGGGGGACATCAAATGCTGCTTAAAGCTTCTCTAGTGTTAGCAAAACACATGA[G/A]TTGCTTTTAATGGAGGAGACCTTCACCTCACTTAACATTTGGATGGCTTTTTCAGACCACATTTACCAGGCAAGGCCATAGCATTTGCGGGGTTAATTCC
SNP_100000426	TACAAGTCTCAAAGTTGAACTGCCATGATGTTTTCTTTCATATTTGAGGGACATTGATACATGTTTAAAAGGAAGGGCATTCTCATGCGTAAAGATCTAT[G/T]CCCCAGAACTTGGCCGGTTGATTAGTTCGATATTTCTTATCCATATTACTGATGAGATCTGCATCATCTTTAGACAGCTCAAAATCAAATACCTGGAAGT
SNP_100000425	GAGGGACATTGATACATGTTTAAAAGGAAGGGCATTCTCATGCGTAAAGATCTATTCCCCAGAACTTGGCCGGTTGATTAGTTCGATATTTCTTATCCAT[G/A]TTACTGATGAGATCTGCATCATCTTTAGACAGCTCAAAATCAAATACCTGGAAGTTCTCTTTCAATCTCTCCAGTTTCGATGTTTTAGGAATGACAACAG
SNP_100000424	TGAGATCTGCATCATCTTTAGACAGCTCAAAATCAAATACCTGGAAGTTCTCTTTCAATCTCTCCAGTTTCGATGTTTTAGGAATGACAACAGTGTTCCT[C/T]TGAATGCCCCAGCGAAGAGCAATCTGGGCAGCAGTCTTTTTGTATTTTTCAGCCAGACCTTTGAGAGCTTGGTCATCCAAACATGAAACTGTACCAAACC
SNP_100000427	GATATGGTAAGCGCAAGGGTACAAGAGAGGCAAGGCTCCCCACCAAGATTCTATGGATGAGGAGGATGCGTGTCCTCAGGCGTTTACTACGCAAGTACCG[C/A]GAAGCAAAGAAAATTGACAAGCACATGTACCATGATATGTACATGAAGGTGAAGGGTAATGTCTTCAAGAACAAGAGAGTCCTTATGGAGAGTATTCACA
SNP_100000429	CCTTAAAAGGTGGCTCCGATCCAATTATAAGCATCTTACCAAATGCATACTTGCGGGCCAAATCCATCCTCTGAAGAAATCCACCAACCTTGTTCAAAGT[G/C]ACAAAGGAAACAGTGTTCTCATCTTGGTATTTGTAATCACAGAACCAGAGAGAGTATCCTTCAGGATCATACATATCCCAAAATCCTTTGATTGCAACCT
SNP_100000428	ACATATCCCAAAATCCTTTGATTGCAACCTCCCTGAAGTTGGTCTTGGTGTTTGAGTAGAGTCTTTTCCATTCATCTAGTACCATCTTACTAGGAGGAAG[G/A]AGATCAAGTGGGTTCTTGGGTTTGGGTTTGGGCGCCTCCTCTTCAACCTCTGGTTCTTTGGGCTTCTCTGCAACCTTCTTGGCCTCCTTGGGCTTAGACT
SNP_100000116	AGGGTTGTGACGGTTCAGTTTTGGTGGCATCGAGTGGAGGTAACCAAGCGGAGAAGGATAACGCGGATAATTTGTCATTGGCTGGTGATGGATTTGATAC[G/A]GTTATTAAAGCGAAAGCGGCGTTAGATGCTGTTCCGCAGTGTAGAAACAAAGTTTCTTGTGCTGATATTCTTGCTTTGGCTGCTAGAGATGTTGTTAATC
SNP_100000430	CAGACCAAATCCTCTTCACTGATACAAGATCTAGAGCAACTGTTAATTCTTTTGCTTCTAGTGGTAACGTTTTCAACTCCAATTTTATTACTGCTATGAC[C/T]AAATTGGGCCGTATTGGTGTTAAAACTGCGAGGAATGGGAAGATTCGTAGTGATTGTTCTGTGCTTTGATTGAACAACAAGTGTGGTGGTGATCAGATTA
SNP_100000431	TCATTAATTAAACCATAACTAAACCTAAAGCATGTTAATAATTTCACCACCTGCAACAGATATTACAGAAGCAGCATCAACAAACACAACAGAATAAGCA[C/T]CAGTTACAGTCAAAACCAAACGTGCTCCACCTTCTTCGGAACCAAACTCTTTCCGTCCAAGATAACCACAATCACCAGTACTATCCAAGCAAAACCCAAT
SNP_100000432	TCAAGAGGTTCATCAGACCTCAAAGCGACAGGAGAATATGTGTCAAGCAAAGCTGGCGTAGACCCAAGGGTATTGATTCCCGTGTTAGGAGAAAGTTCAA[G/A]GGAGTGACATTGATGCCCAACATTGGTTACGGTTCAGACAAGAAGACTCGTCACTATCTGCCTAATGGATTCAAGAAATTCCTTGTCCACAATGTTAAGG
SNP_100000039	CCCAAAGGATCAAAGTTGGCACACCAGTGAGCTTGAACCTAGGATCCACCCTCCATGGATGGTGTGGGTTCCTCCATGTTGGTCTGTCTCCAACATAAGC[C/T]TTCAACAGTGCAATTTCATTAGGTGAAGCCTCTAGCTTCTTCAAAATCAATGGCTCAGCTCTCACACAGTCAGGGCACCAGCTGAGAGAGGTAGAAGGAT
SNP_100000433	CGTCCGTGGTGCACCAAAGCCAGGAACCATCTGCGCCTTTACCTTTGCCTTGCAAGATGTCTGAAATTGTAGTGCTCTCAAAACCATGCTCCTCAATACG[G/A]GCAGGTGTAACGGACTCAAACCGCGAAAAGGCAGCTGGCTGCAACAGAGGATTCACCATGCGGACTCGTTGCAAAACAGCATTTTTTATGACGTTCCCGT
SNP_100000435	ACCTTGTTCTCCACGCGATTGCGTTAATACTTGGAATAATTGGAATTTGTGCTGCGTTCAAGAATCACAATGAAAGTGGGATTGCCAATCTGTACAGCTT[G/A]CATTCATGGCTTGGAATTGGGGTTATTTCCTTTTATGGCATTCAGTGGATATTTGGGTTTGTGGTATTTTTCTACCCTGGTGGGAGTTCAGAGATAAGAC
SNP_100000436	GTGAAGAGCTCAAAACCTACAACTTTTGGAAGATGCCACCCCAATCCACGTCTCAAATAGCTTGTGATAGATGGCATGGTAGCTACAATCACAGCACACA[G/A]GTATATAATAGGAATGAGGGTCTTGGGTTTATTCTTTCGGAGCCACATCAAAGATCCAAGTGCGGCGAGGGATATGCTCAAAACCAAATTTGCATTAGCC
SNP_100000437	AAGAAAAAATGAAAATAGCACAAATTGCTATTTGCACCTTCCTTTTGCTGCTTTTGGTTAATGTTCAAGTGTCAATGGCAGTAACATGCAGTCCAGTGCA[G/A]CTTAGCTCATGTGTGAGTGCAATCACTTCTTCAACTCCTCCATCTAAACTATGCTGCTCCAAGATAAAAGAACAAAGACCTTGCCTTTGCCAATACCTCA
SNP_100000438	CCTTCAAAATCCTTTCCTTTACTTCTGTTGGCGTGACAACGTAGACATGTCCACCCCAGCCACTGAGACAGTCACGGTCTACAGATGATAACAGTGCTTG[G/A]GAGATGGTTTCAAACAATTCCTCGGCTTCCATGTCAGGCTTAAACATCGATTCACAAGCACCATACAGAGACTCAGATGCAGTGCCGGCAACAACAAAAT
SNP_100000439	AAAGACCGATGAAGAGCTTATCGTGAATTCTGGAAATCCTTTGGAAATCGGTGGCTATGGTCTGAAGCTGAACACCGAGTCTTCGATCGCTGGCAATGGC[G/A]AAGCAGTTCTTACCTACCATAGCAACTAGGGCACTTCCATTGTACTCGAAGATCGACATCTTTTCGTTTGATCTCAAAAACGATACTGTAACCCTTAGAA
SNP_100000440	CACTATACTCAAAAACAAGAAATTCAACCCTCTTCTAGTCTTTTAAGGGAGAAGAAACCAGCATTGATCAATATTTGTAGTCCTTAACATGAAGACTCTC[C/T]GAGGCACCAGCACCAAGGTTTGAGGCACCCTTGTAAGTTCCAAGAGTAGCCTCAGAATTAGCCTTAGCTCTTGTCAACAAAGCATCTTGAGCTGCCTTCA
SNP_100000442	ACTCGCAAGTGGTGAAGATGTCGACTCCTGCTAGGAAGAGACTGATGAGAGATTTTAAGAGGTTGCAACAAGATCCTCCTGCTGGCATCAGTGGGGCACC[C/A]CAAGACAACAATATCATGCTTTGGAATGCTGTGATCTTTGGGCCAGATGACACCCCTTGGGATGGAGGCACGTTCAAGTTGACGCTTCAGTTCACAGAGG
SNP_100000444	CTAAGCAGCTTCAGAATATTCGAAGCGGTCTACGTGGGGATTCTGTAGTTCTTATGGGGAAGAACACTATGATGAAGAGATCTGTTAGGATGCATGCTGA[G/A]AAGACTGGGAACAATGCTTTTATCAACCTGATTCCTCTCCTTGTTGGAAACGTTGGTTTGATTTTCACCAAAGGAGATTTGAAAGAGGTTAGCGAGGAAG
SNP_100000443	ACACAGGTCTCGACCCATCCCAAACCTCTTTCTTCCAGGTGCTCAACATTCCCACAAAGATTAACAAGGGTACTGTTGAAATCATTACACCTGTTGAACT[C/A]ATCAAGAAGGGAGACAAGGTTGGATCTTCTGAAGCTGCATTGCTTGCCAAGTTAGGCATTAGGCCCTTTTCATATGGTCTGGTGGTCCTTTCTGTCTATG
SNP_100000445	TCATTTCAATATTTGAAGGACCTCCCAACATGGCAATGCCGTCTCTAGCGGAAAGGGCAACAATATCAGCACATGACACTGTCAACGGACATTCTTTCTC[C/A]ACAGCAGCTTTGATCGTGTTGACATACTTGAAGTTTCTCATCCCGAAACTTCTCTCCGATGTCTGCTCCGATACTACACCGTGCGCCGTCTCTAAAAGCA
SNP_100000446	GATAAAGTTTCCATTGACATATGGATAGGGGTTTCTGTGATGATCTTCACTTGAGAGGAATAAACCTGGAGGAGTGAGTAGCACCAATACCAGGCCTACC[G/A]TGCTTAACAGGCTTGTATGAGATTGAAAACTCGGCTAGATAATGGCCAATCATTTCAGGTTTAATTTCAACTTGATTGAAAGTCTTTCCATTGTAGACAC
SNP_100000447	TCTGTGATGATCTTCACTTGAGAGGAATAAACCTGGAGGAGTGAGTAGCACCAATACCAGGCCTACCATGCTTAACAGGCTTGTATGAGATTGAAAACTC[G/A]GCTAGATAATGGCCAATCATTTCAGGTTTAATTTCAACTTGATTGAAAGTCTTTCCATTGTAGACACCAATAATGCTACCAATCATCTCAGGCACAATGA
SNP_100000448	CACCAATACCAGGCCTACCATGCTTAACAGGCTTGTATGAGATTGAAAACTCGGCTAGATAATGGCCAATCATTTCAGGTTTAATTTCAACTTGATTGAA[G/A]GTCTTTCCATTGTAGACACCAATAATGCTACCAATCATCTCAGGCACAATGATCATGTTGCGGAGGTGAGTTCTTACAGGTTCAGGCTTCTCACCAGCAG
SNP_100000073	CTGACAACTGCAAGGTTCTTGTGAATATTGAGCAGCAGAGTCCTGATATTGCTCAGGGTGTGCATGGTCATTTCACCAAGAAGCCTGAGGAAATTGGTGC[T/C]GGTGACCAGGGTCATATGTTTGGTTATGCTACTGATGAGACTCCTGAGTTGATGCCTTTGAGTCATGTTCTTGCAACCAAGCTCGGTGCTCGTTTGACTG
SNP_100000074	GTCATTTCACCAAGAAGCCTGAGGAAATTGGTGCCGGTGACCAGGGTCATATGTTTGGTTATGCTACTGATGAGACTCCTGAGTTGATGCCTTTGAGTCA[T/C]GTTCTTGCAACCAAGCTCGGTGCTCGTTTGACTGAGGTTCGTAAGAATGGTACTTGTGCTTGGTTGAGACCTGATGGTAAGACTCAGGTCACTGTTGAGT
SNP_100000118	GAGCTTACATTGTGAGGCAGGCTGCTAAGAGCATTGTTGCAAGTGGACTTGCAAGGAGGGCCATTGTGCAAGTCTCCTATGCTATTGGTGTTCCTGAGCC[T/G]TTGTCTGTCTTTGTTGACACATATGGAACAGGGAAGATACCTGATAGGGAGATCCTCAAGATTGTGAAGGAAACCTTTGATTTCAGGCCGGGCATGATCT
SNP_100000117	GCATTGTTGCAAGTGGACTTGCAAGGAGGGCCATTGTGCAAGTCTCCTATGCTATTGGTGTTCCTGAGCCGTTGTCTGTCTTTGTTGACACATATGGAAC[A/G]GGGAAGATACCTGATAGGGAGATCCTCAAGATTGTGAAGGAAACCTTTGATTTCAGGCCGGGCATGATCTCTATCAACCTCGATCTCTTGAGGGGTGGAA
SNP_100000041	CTTGAACAAAACAGTCATGAAAATGAAGTCTGACGAGACTAGCAAGCATTCTTGGATCTGTCTTGGAAACATTTCTTATGACTTCACGAACAATGGAATG[A/T]ACATCTGGACAAGTGTTTCTGTAAAAAGATGCATCAAGCTGTGCATCAGAAGAGAAGGGTAAGCCTCCAAGCACAAGCACTACACAGCATAGAGCTGTCA
SNP_100000120	AATTTACTTTACTTTCATTTCTCATTTCTCATTTCTCATTTCTCATTGTTCTATTCTATTCTCTCACTATGGCTTCAAGAGTAGCGTTGTTGGTGTTTCT[A/C]TGTGTTCTTCCGGCTATGGTTTCAGCGATTCGCCCAGCGAAGAACCCTTTCTGCTTGAAAGGTCGTGTCGTATGTGACCCTTGCCGTGCTGGTTATGAAA
SNP_100000450	ACACCGACGGCGACGGCAAGATCGCTCCATCGGAGCTCGGAATCCTCATGCGATCTCTCGGCGGAAACCCGACCCAAGCTCAACTCAAATCCATCGTTGC[A/G]GAAGAGAATCTCACATCACCGTTCGATTTCGCTCGGTTTCTGGATCTCATGTCCAAACACATGAAACCTGAGCCGTTCGATCGTCAGTTACGCGATGCTT
SNP_100000453	ATTTCGCTCGGTTTCTGGATCTCATGTCCAAACACATGAAACCTGAGCCGTTCGATCGTCAGTTACGCGATGCTTTCAAGGTTCTCGACAAGGATTCCAC[T/C]GGATTCGTCTCCGTCAACGAGCTTCGTCACATTCTCACCAGTATCGGTGAGAAGCTTGAGCCTGCTGAGTTTGATGAATGGATCAGGGAAGTTGATGTTG
SNP_100000454	CTGAGCCGTTCGATCGTCAGTTACGCGATGCTTTCAAGGTTCTCGACAAGGATTCCACCGGATTCGTCTCCGTCAACGAGCTTCGTCACATTCTCACCAG[T/C]ATCGGTGAGAAGCTTGAGCCTGCTGAGTTTGATGAATGGATCAGGGAAGTTGATGTTGGTTCTGACGGCAAGATTCGCTACGAGGATTTCATCGCTAGAA
SNP_100000452	CCTGCTGAGTTTGATGAATGGATCAGGGAAGTTGATGTTGGTTCTGACGGCAAGATTCGCTACGAGGATTTCATCGCTAGAATGGTTGCTAAGTGAGGCC[A/G]GATCCTTCTATTCAAATCGCTTTTTCTAGTGTTTCGGTATTTTCTATGTTTAATTTGTGATTTTCATTCGGTTTCTTCAAGTGGATCAATCAATTAACCT
SNP_100000455	ATCCATCAATGGCTACCACTAAAGTTTACATTGTTTTCTACTCTACATACGGACATGTCGAGAAGCTAGCCGAAGAGATTAAAAAAGGGGCGGCTTCTGT[A/C]GAAGGAGTAGAAGCAAAACTATGGCAGGTACCTGAAACACTACCAGAGGATGTCCTTGGGAAGATGGGAGCACCTCCAAAGAGTGATGTGCCGATTATTA
SNP_100000456	TACATACGGACATGTCGAGAAGCTAGCCGAAGAGATTAAAAAAGGGGCGGCTTCTGTCGAAGGAGTAGAAGCAAAACTATGGCAGGTACCTGAAACACTA[A/C]CAGAGGATGTCCTTGGGAAGATGGGAGCACCTCCAAAGAGTGATGTGCCGATTATTACACCGAATGAGCTAACTGAGGCGGATGGTTTGTTGCTTGGTTT
SNP_100000463	GGGAATCCAAAGCTGATGGAGCATTTGCAATTTCAGAAGATACATGGAATGAACCCATAGGACGTGGAACAGAGATTAGATTGCACCTCAAAGAAGAGGC[T/C]GGGGAGTATGCAGAAGAGTTTAAGCTCAAAGAATTGGTCAAGAGATACTCTGAATTTATTAACTTCCCTATCCATATTTGGGCAAGCAAAGAGGTCGACG
SNP_100000459	TCAAAGCAGTCCTTTATGTGCCACCTAAAGCACCTCAGGACTTATACGAAAGTTATTACAATTCAAACAAATCAAACTTGAAGTTGTATGTTAGACGAGT[A/G]TTCATTTCAGATGAATTTGATGAATTGTTGCCTAAGTATCTGAGCTTTTTGATTGGTCTTGTTGATTCTGACACTTTGCCACTGAATGTATCACGAGAAA
SNP_100000461	CAAACATGGAGAGAATCATGCAAGCTCAAACTCTGTCAGATGCTAAAAAGCAAGCTTACATGCGTGGCAAGAGGGTTCTTGAGATCAATCCTAGACACCC[G/C]ATCATCAAGGAACTCCGGGAGAGAGTAGTTAAGAACCCTGAGGACGAGAGTGTGAAGCAAACAGCACAGCTAATATACCAGACTGCACTCTTGGAGAGTG
SNP_100000460	GACCGAAGTTGAGGTTGAAAGTGAAACAAAAGAAGAGTCTACTCCAGTTCCTGAAGCCAATGAAGTAAGTCATGATGCAGATGTCAAGGACGAGTTGTAG[A/G]TTTGCAGGATATCCTCTCTTTTTTACCGATGTAGCTGTCAGTTGCCGTTATTTCTTGGGTCAGCATTAAGACACATTGTAAAAGTTCGCTGTCATGAGTT
SNP_100000008	TTATGCCTCTTAGCCACGTTCTTGCGACCAAGTTGGGCGCCAAGCTCACCGAGGTTCGCAAGAACGGGACATGCCCTTGGTTGAGACCTGATGGGAAAAC[T/A]CAAGTCACTGTTGAGTATTACAATGATAAGGGTGCCATGGTTCCAATCCGTGTCCACACTGTCCTTATCTCGACACAGCACGACGAAACTGTCACCAACG
SNP_100000464	GTTTTCGTCGATTCTTACGGAACCGGAAAGATCCCTGATAGGGAAATCCTTAACATTGTGAAGGAAGCCTTTGATTTTAGGCCTGGAATGATCTCAATCA[A/G]CCTTGATCTTTTGAGGGGTGGGAATGGTAGGTTTTTGAAGACAGCTGCATATGGACATTTTGGTAGAGATGATGCTGATTTCACATGGGAGGTTGTTAAG
SNP_100000123	ACACAATAGATAAGAAAACCACACATGCATTTTTTAAATAGAGACACTGTTGGGAATTCCTCTGAAAGTTAAACCTTCTTCACTTGAACGAAGAAGCAAA[G/C]TATAGGGCAATTGCACTGGCCCATAGCGGTTTCTCAAACCAGGCTCATTGTTCCTGCTATGGATTTTCCCTTCAATTTCAGTTAGTTTGGTTCCAAACTT
SNP_100000124	ATTGCACTGGCCCATAGCGGTTTCTCAAACCAGGCTCATTGTTCCTGCTATGGATTTTCCCTTCAATTTCAGTTAGTTTGGTTCCAAACTTTGCAAAGGC[T/C]TGTACTGCCCTTGAATCAGATGTCCAATTCTTGTTATCCCTCTCGCCGAGATACACCTCATCGGAAGCATGTCTTGACAATATCTCAATCACAGAAAGAT
SNP_100000125	AGGATATATCCTCCATAAGGATACTGTCCAAAGTTAACGGCTGCGTGAAGCGCAGAAGCAGTCCATACGATAATGGAGCAAGATTGAACCAAGTCTTGAA[T/C]AGTTTGCATCTTAGGCCACCATGGCTTGTCTTTCAAGTCACCGTGACCCTTTTCGACAGCTTCTTTCCACCAAGTTTGTAATTCAATGTCTTTTTGAACA
SNP_100000122	CAAGTTTGTAATTCAATGTCTTTTTGAACAGTGTCATCAGTTGGATAATATAAGGAGACATAGTCTTGGACCCATGCTTTAATAGCATCCCAAATCTCTA[A/G]TCCATCAACAGCATAAGGGTAGTCCTCTATCACGAGACGAAGGCCGTGTGGAGAAGAAGGATCCTCGACAGCTAATCCTCTCTTGATAAGATCAGCTGGT
SNP_100000042	ACAACTTGTTTTCCTCCAAGAATGAATAAGTTGGTACCTCCAGATTGTATGGTGCAGGTCCCTTCCTAATTCTGCCAGAAATATCATAATGTGACCCATG[A/G]CATGGGCAAAACCATCCACCAAAGTCCCCAGCATTTGGCAAGGGAATGCAACCTAGATGTGTGCAAACACCAATCACAACAAGCCATTCTGGGTTCTTGA
SNP_100000466	TTCCTTCCTTGTCTTGGATCTTAGCTTTCACGTTGTCAATAGTGTCGGAGCTTTCAACCTCGAGGGTAATAGTTTTACCAGTAAGAGTCTTGACGAAAAT[T/C]TGCATACCACCACGAAGACGCAACACAAGGTGAAGGGTTGATTCCTTCTGGATGTTGTAGTCAGCGAGGGTCCTTCCATCCTCGAGCTGCTTTCCGGCGA
SNP_100000467	GCTTCCTGCATGCTGTTTACCGTGTTGGTGATCTTGATCGCACCATCAAGTTTTATACTGAAGCTTTTGGAATGAAGCTTTTGAGGAAAAGAGATGTTCC[A/G]GAAGAGAAATATGCCAATGCTTTTCTTGGATTTGGCTCTGAAAAAACTAATTTTGTTGTGGAATTAACTTATAATTATGGAGTGACCTCTTATGATATTG
SNP_100000010	AAGGGAAATGCTTATGCACAGGTTGCTATTGGCACTGATGATGTATATAAGAGTGCTGAGGTAGTCAACATAGTCTCTCAAGAGCTTGGAGGGAAGATTG[T/C]CAGGCAACCAGGGCCAATTCCTGGCCTTAACACAAAGATCACTTCTTTCTTAGATCCTGATGGATGGAAAACAGTGTTGGTTGACAATCAAGATTTTCTG
SNP_100000468	CAGAGAAAGTAAATTAATGTTGTCATAGAACATATCCTCAATGTCTGAACAAAATTAAACTTCAAAATTGCAATAACAAAGCTAAAACACATCAATCTTC[A/G]TCGTCAATAACCTTTGTGCCCAAACCCTTGAGCTCCTCCTTGGGGATTTCAACAACGGTAACAAGAGAGTAGAGCTCTTCCTTAGCATCCTCGTCATCAT
SNP_100000469	CTTTCTGGGCAAACTTCCTTATCTCCTTGATGGCTTTAGGAGCTTTCTTCTTAAATGTGCATCCATGGAGGCGTTTATGGAGGTTAATGGTGTACTCTCT[A/G]GTAACCACCTCTTCCTTCCTGCCGGCGCCGGTCTTCTCCACCATTTTCACTTCTGACAACGGAGCAAGCGATCCAGATACAGTGAAGGTTCGGAGTGAGG
SNP_100000471	TGGACATCTCCTCTCTCTTCTTCTTGGCACGCTTGTGGGTTCCAAGCTTCCTCTTGGCAACTTTCAATGCCCTCTTGTCCTTCCCAACCTTGAGCAACTC[A/G]GTGATACGCTTCTCATAGGGTGCAAATCCAGCTACCTCCCTGATTAGGTTCCTTACAAAGTGCACTCTCTTACTTGTTTTCCCCTTGCGAGCTGAGGGAC
SNP_100000127	CAGCTGCAATACAGTCCTACAATAATCCGAAAGATTCATCTGAAAAACCAGTTATGTATTCTGGTGGGACATCAGTTTGGACTCAGTTCAGACTCCCTCA[T/C]CAGATTATGTCACCAGCTGCTAGTGCTCCTCCTTCTGTGTCACAGCGGGACTTCCTGGGAGAACTTCGTCGCCAAATGCACAGCACCAATTCTAGTTTCA
SNP_100000472	TTCTCAAATTAAGCCATGAAAAATAATGAAAGTAACAGTTTGATCTGAAACAAACAGTATTAACTTCATCTTGTATTGATCCACATAACATTTAAGACAA[T/C]TCTTTATTTGAGGAAACAGAGAACATGTCTCATTATCAAACTTCAAGAGTAATTGCTGTTGTAGAAATTCTTCAGGAAATTAGAGATGCCCTGCTCTTTT
SNP_100000474	GTCTAGAAAGAAACATGGAAGCCAAGGAACAGGATGTGTCTTTGGGAGCCAACAAGTTTCCAGAGAGACAGCCACTCGGGATTGCAGCTCAGAGCCAAGA[T/C]GAGCCAAAGGACTATCAAGAGCCACCACCGGCGCCATTTTTTGAGCCCTCGGAGCTGACTTCATGGTCTTTCTACAGAGCCGGGATAGCCGAGTTCATAG
SNP_100000473	CTATTGTCTTCAACAAGAAAATTGGTTGGAATGATCACTGGATTTTCTGGGTTGGACCATTTATTGGAGCAGCTCTTGCAGCACTATACCATCAAGTTGT[T/A]ATCAGAGCCATTCCCTTCAAGTCTAAGTGATCGAATTGAATCAAACGGTTCTTGATCAACCATGTCATGTTTGTGGATTTCATTTCATCGTGAAATGGAA
SNP_100000475	GATCACTGGATTTTCTGGGTTGGACCATTTATTGGAGCAGCTCTTGCAGCACTATACCATCAAGTTGTAATCAGAGCCATTCCCTTCAAGTCTAAGTGAT[T/C]GAATTGAATCAAACGGTTCTTGATCAACCATGTCATGTTTGTGGATTTCATTTCATCGTGAAATGGAATAATCTTATGTATGATATTTTTTTCTGAATTT
SNP_100000477	ATAAAACATTACACATTCATTCTCCCTCATTAATTGTTGGTGCTGCTTACTAACATGTACGAATACTAACATCTTAATAAGAGTAGCCTTTGACAAACAA[T/C]TCCTTCTTGGCTTCCTCAGATTCACCATCACCGA
SNP_100000478	TTTCTGATGGTTCGCCGGTGGATTCAGTAACTGGAACTTCCTTTTTAATAGTTCCCACCTTAACATACTTCTCCATGAACTTGTATTCCCAGTCTTGTAA[T/C]GCGTCGAGCTCAAATGGGCCAAGACCGGAAATATCACCGGTCAGATCTTTATCTTCGAAAGACATCTTTGCTAAAGCTCTACTAGCATCCTTGCCAGCAA
SNP_100000011	CCTTAACATACTTCTCCATGAACTTGTATTCCCAGTCTTGTAACGCGTCGAGCTCAAATGGGCCAAGACCGGAAATATCACCGGTCAGATCTTTATCTTC[A/G]AAAGACATCTTTGCTAAAGCTCTACTAGCATCCTTGCCAGCAAATAAAGCATAAGGACCGCCGGGTCCATAGAACATCCTGCTCTGGGAGACATCATAGA
SNP_100000012	AAGCTGTCCAAGATTTCTTCTTCGACAAAAACATTCTACCACAATACTAATACATTTCAACATCCAATTTCAATCAAAATAGCTTCATGCAATCCTTAAT[A/G]CACTTATGGAAGGGTTCGTTGATATAGGGGCAAACCTCCCAATGATTCCCGCTCTGTTCGTTCCCTCTTCACAAAGGTCAGCATCTCCTGAAGGTAGCTC
SNP_100000479	CAACAACTACCGACGACAAAAGGCTTCAGAGTACTCTGAAGAGAATTGGGGTGAATGCCATCCCTCAAATTGAGGAGGTCAATATCTTTAAGGATGATGT[T/G]GTCATCCAGTTCTCAAACCCTAAAGTTCAAGCATCCATTGCAGCTAATACATGGGTTGTTAGTGGTGCTCCTCAAACCAAGAAGTTGCAAGACATACTTC
SNP_100000482	AAGACAGAAAATCAACCATGGAGTTGATCAAAGATGCCTGTGAGAACTGGGGTTTCTTTGAGTGTGTGAATCATGGTATATCTATTGAGATGATGGATAC[T/G]GTTGAGAAGCTGACAAAGGAACACTACAAGAAGTGTATGGAACAAAGGTTCAAAGAAATGGTTGCAACCAAAGGTTTGGAGTGTGTTCAGTCAGAGATAG
SNP_100000480	AGAATCTTGGGCTTGAGAAAGGGTATTTGAAGAAGGCTTTTTATGGATCAAAGGGTCCAAATTTTGGGACGAAAGTTAGTAACTACCCTCCTTGTCCTAA[A/G]CCGGAACTCATCAAGGGACTTAGAGCTCACACAGATGCCGGCGGAATCATTCTTCTCTTCCAAGATGACAAAGTCAGTGGACTTCAGCTTCTCAAAGATG
SNP_100000481	AAAGTTTGTGTTTGATGATTACATGAAACTCTACATGGGACTCAAGTTCCAAGCTAAAGAGCCTAGATTTGAAGCTATGATGAAAGCCATGTCAAGTGTT[A/G]AAGTGGGACCAGTAGTAAGCATATGATTATGTGTGTGGTTTATATTACTAAGGTATTATTAATGTTTGGTTGGTGTTTTAAGATTGTGCAGTGTCTAAAG
SNP_100000483	CAGCTGTTCTTAAGTCAAGACTGGAGGCATTTCACAAGCAAACTGAACCGGTTATTGATTACTATTCCAAGAAGGGCATTGTTGCTAGTCTCCCTGCTGA[A/G]AAACCTCCCAAAGAGGTGACTGTGGAGGTGGAGAAAGTGCTCTCGCAATAGAGTTGGATCCTCGGGTTCGAACTGTTGTTGATTTTTTAGGAAGTTAGTC
SNP_100000485	GTTCACGGCTGAAAGTAGGGTGAGGAATTCCTGCCAAATTACAGCTTATGCTTATATAGACAGGCTTGCTTTCTTTCAATGCTGTTGAAATTGCAGTATC[T/A]ATCATTTCATGAGCATCTTCCAAATTATTCACCACAGCCTGGTGGCAAGTAACAGTTTGGAAGCATCTGAGTTCTTGGCTGAAATCAGGCAAACCAATAG
SNP_100000128	TCTAACATGGGGTGATAACCGTGCTAAGATATTCAATGGTGGTCAACTTCTATCACTCTCCCTTGACAAAGTCTCTGGCTCTGGCTTCAAATCAAAGAAT[C/G]AGTACCTATTTGGAAGAATCGATATGCAACTCAAACTCGTTGCTGGCAATTCTGCAGGCACTGTCACTGCTTACTACCTGTCATCCCAAGGGCCAACCCA
SNP_100000486	GAATCGTTTCGTCGATTGAGCAGAAGGAAGAAGGTAGAAAGAATGACGACCATGTTGTGCTTGTTAAGGATTATAGATCTAAAGTTGAATCGGAGTTGTC[C/G]AATGTTTGTGCCAGTATTCTGGAGCTCCTGGACTCGAATCTTATACCTTCGGGTTCTTCGAGTGAGTCTAAGGTTTTTTATTATAAGATGAAAGGGGATT
SNP_100000487	AGAAGGTAGAAAGAATGACGACCATGTTGTGCTTGTTAAGGATTATAGATCTAAAGTTGAATCGGAGTTGTCCAATGTTTGTGCCAGTATTCTGGAGCTC[T/C]TGGACTCGAATCTTATACCTTCGGGTTCTTCGAGTGAGTCTAAGGTTTTTTATTATAAGATGAAAGGGGATTATCATAGGTATTTGGCTGAGTTTAAGAT
SNP_100000488	AAGAATACATCAAATGACATATTCTAGCTATTTAAACCCATCAAATTGTATTTGATTTACAGAAGAACTAATTATCTCACAGAAACTGAGCCAAATATTT[T/C]AGTAACAGCTTACTTAGTCTCAGATGATGCTTCGCCTTCCCAAAAAGCAGTTGGCTTCCCAGTTTTGGAAACTGTCTTCAGAACTGTATCTGGTTCAACA
SNP_100000489	ATCTCACAGAAACTGAGCCAAATATTTCAGTAACAGCTTACTTAGTCTCAGATGATGCTTCGCCTTCCCAAAAAGCAGTTGGCTTCCCAGTTTTGGAAAC[T/C]GTCTTCAGAACTGTATCTGGTTCAACATTTCCTTTCACTACCACTTTCTGTTCCTTCAAATCAATGTCATATGATTCCACACCATCCAATTTTCCCAGAA
SNP_100000076	ATACATCATATAATGAGGGATGCAATGGTGGACTTATGGACTATGCCTTTGAGTTCATCATCAATAATGGTGGCATTGACTCCGAAGAGGATTACCCCTA[T/C]CGTGCTATTGATGGTAGATGTGATCAGAACAGGAAAAATGCTAAAGTTGTTTCCATTGATGACTATGAGGATGTTCCCGCTTATGACGAAGGTGCTTTGA
SNP_100000490	AGGATTACCCCTACCGTGCTATTGATGGTAGATGTGATCAGAACAGGAAAAATGCTAAAGTTGTTTCCATTGATGACTATGAGGATGTTCCCGCTTATGA[T/C]GAAGGTGCTTTGAAAAAGGCTGTTGCAAATCAGGTTATCGCCGTTGCTGTTGAAGGAGGTGGTAGGGAATTCCAGTTATATGATTCTGGTGTGTTTACAG
SNP_100000492	GAATCGGATACGGAGACTCTTCCTGTGGAGATTCAATTCCATCATCATCCAAGTTGTTGATCAAAGGTGGTACTGTGGTTAATGCTCACCATCAACAAAT[T/C]GCCGATGTTTATATTGAAGACGGTCTCATCGTTGCTGTTAATCCAACTATCACTGTTGGAGATGAGGTGCGTGTCATAGATGCTACTGGCAAGTTTGTTA
SNP_100000493	CAAAGTATCTGATGAGTCCCCCTATTAGGAAACAAGGACATGATAAGGCCCTACAAGCTGCTCTCGCAACAGGAGTTTTGCAGCTGGTAGGAACTGATCA[T/C]TGTGTCTTCAATTCCACCCAGAAATCTTTGGGAATTGATGACTTCCGAAAAATTCCTAATGGTGTCAATGGTATTGAAGAAAGGATGCACCTGGTATGGG
SNP_100000495	CTGGATTGCTTCTTGTAACTGGTCCCTTCAAAATTAATGGAGTTCCCTTGAGACGTGTGAATCAGTCCTATGTGATTGGCACCTCCACCAAAGTGGATAT[T/C]TCCGCTGTCAATGTGAGCAACTTTGATGATAAGTATTTTTCAAAGGATGCCAAGAAAAAGAAGAGCAAAGGAGAAGGCGAATTCTTTGAGTCAGACAAAG
SNP_100000496	TCAAAATTAATGGAGTTCCCTTGAGACGTGTGAATCAGTCCTATGTGATTGGCACCTCCACCAAAGTGGATATTTCCGCTGTCAATGTGAGCAACTTTGA[T/C]GATAAGTATTTTTCAAAGGATGCCAAGAAAAAGAAGAGCAAAGGAGAAGGCGAATTCTTTGAGTCAGACAAAGAGGAGAAAAAAGTTTTACCTCAGGAGA
SNP_100000494	GAGCAAAGGAGAAGGCGAATTCTTTGAGTCAGACAAAGAGGAGAAAAAAGTTTTACCTCAGGAGAAGAAAGATGAACAGAAAACTGTTGATGCTGCATTG[A/C]TTAAAGCGATTGAGAGTGTCCCGGATTTGAAGACTTATCTAGGTGCTAGGTTTTCACTCAAGGCCGGCGTGAAGCCACATGAGCTAGTCTTTTAGGCTGG
SNP_100000043	GTACTTTGTACATCAGTTCCAGCTCAAGTTTTCCACTGGTGCAGAAAGCATTCAACAGTTCCGCCCATGTTTTTACCTTGCGCAGGGCTGCATTTGCATT[T/C]TGTTGCTGATTTTTCCCTGACCACTGAACAGCATCCATTAAAACATCCCATAAGATCCGCACAATCTCAGTCTCCGGCAACTTAGCATCTCTAACCCGAA
SNP_100000044	CCTTGCGCAGGGCTGCATTTGCATTTTGTTGCTGATTTTTCCCTGACCACTGAACAGCATCCATTAAAACATCCCATAAGATCCGCACAATCTCAGTCTC[T/C]GGCAACTTAGCATCTCTAACCCGAAGCTTCACGGTTTCAATAACTTCAGATATATCAGCCTCCTCAGTTATCTGTGTTGTTAAAGCAGACTTCATTTCCT
SNP_100000129	ACACAGTCTCTGGTGGGAGACCAGAAAGCTTCTGGGAAAAGGCAAGTGCTGTGAAGATTGCCAACTTCTTCCTCTCATTTTCCTCAAAAAGTTCCAAGGA[T/C]TGGAGGAATCTACGCATGACATTTTCAAGGTTCTTGATGAGGAATGGCCTTCTCCGCAAAACCTTTTGAATGTAGATCACAGATCGTAAAATGACTTCAC
SNP_100000498	GTATGCTATGAAACAGGAGTTCAGCAAGGCTTGATTCATAGGTGTAAAAATGTATCCGTTCCTTTTGTGTGCTATTTATTTCTTTTGCTTGTGTAATATT[T/C]ACCTCAACACCCCCTCAGTTCAAATATTGATAAACCTGTACTATAAATTCTTTGCTTTTGCGTTTATAAGAGTATTGATAGCCTCA
SNP_100000130	TTATGAGTATATAGAAGAAGATATCTTCAACAAAAGCAATCTCCTATTGGAATTGAACCCGGTTCATAAGAAAATTCCGGTTCTTGTTCATGGCCAGAAA[T/C]CAATAGCAGAGTCACTTATTATCCTTGAATACATTGATGAAACATGGAAACAATATCCATTGTTGTCTCCCCATCCTTATCAAAGAGCTCTTGCTCGGTT
SNP_100000500	TCTTCCTACCTGTTACGGTAACAGACCCTTTGTACAATTTCAAAGTCACAGAGCCTGTTGTGGTCTCTGTAATCTTCTGCATAAAGGCGTCCATGGACTC[A/T]CGGAGTGGATCAAACCATCTTCCAGCATACACCAACTCTGCATACTTAAGGGCTAATGAATCTTTGACCTGTATTGTTTCTCGGTCAAGTGTCAAAAACT
SNP_100000499	ATGAATCTTTGACCTGTATTGTTTCTCGGTCAAGTGTCAAAAACTCCAACTCCCGTGCAGCAGCGAAAAGGATAGTTCCACCAGGAGTTTCATAAACTCC[A/G]CGGCTCTTCATGCCTACAAGCCGATTCTCAACCATGTCGATACGACCAACTCCATGCCTTCCACCTATCTCATTGAGCTCGGTGAGTAAAGTTGCTGGTG
SNP_100000501	TTGTCACTGGAACAGGAACATTGTGCTTTTTAGCATACTCAATGGCATCTTCTCTCCCTGTAATATCCCACTCCCTCCATGGAGCCACAATGTTTAGCTT[C/G]GGGTTCAGCGCAAAGAAAGTGAGCTCAAATCGAACCTGATCATTTCCTTTTCCTGTACACCCATGGGCGACAGCATCAGCTCCAACTTCTTTGGCAACAT
SNP_100000503	GCCGAAAGGACGGTGTCTTCATGTACTTTGAAGATAATGCTGGTGTCATTGTGAATCCTAAAGGAGAAATGAAAGGGTCTGCCATCACTGGTCCAATCGG[G/T]AAGGAGTGTGCTGATCTATGGCCAAGGATTGCAAGTGCTGCCAATGCCATTGTATGAGTGATACTGGTTCAAGTAGCCCATGTTTCTGTTGTTTCTAGAG
SNP_100000131	CTTGTAGTTGACAAATAAATATTACCCTTGTTGTTGTTGTCAACACCCTCTGGAACCTTTGATAGCCAATGAAGACAGGAAGAGGAATGAACAAAATCCA[A/T]ACTTTTATCTGCGAAAATCCTGCCATAAAATGAACCAGGAATCCCAGAGAAGTAACAAGGACCCATTTTAGTTTCCAATTCAGCGACTAGTTTTTCCTTA
SNP_100000504	AAGAAGCAGTTGTTGCAGCCGAGCCTGTTGTTGCTGCACCTGGAATTCCAGGGGAGCCAATGGACATCATGACTGCTGTTCAGCTTGTGCTGAGAAAGTC[C/G]CGTGCTTATGGCGGCCTTGCAAGAGGTCTTCATGAGAGTGCTAAAGTGATTGAGAAGCATACGGCACAGCTTTGTGTTCTAGCTGAAGATTGTGACCAAC
SNP_100000505	TTGGGACATAAACAAAACCTAAATCTTGATTTTAAGAGCTTGTGAACTTGGTTACAGCCTTGGTACCCTCAGAAACGGCATGTTTGGCCAATTCTCCGGG[T/C]AGAACTAGCCTGACAGCAGTCTGAATTTCCCTTGAAGTGATTGTTGGCTTCTTGTTGTACCTTGCAAGTCTTGAAGACTCAGCAGCAAGCTTCTCGAAAA
SNP_100000078	CAATAGTGAAGACATTGCCCAAACGGGTTGCAAACTCATGACCAGTAGCATCCTGAACGTGAATGGTCTCAAAGGTTCCCTTATGCTTCTCCCTGTTCTT[T/G]ATCACACCGACACGCCCTCTGTTTCTTCCACCAGTAACCATAACAACATTACCAACATCAAACTTGATGAAATCAACGATCTTGTTTTCCTCCAAGTCCA
SNP_100000077	GCCCTCTGTTTCTTCCACCAGTAACCATAACAACATTACCAACATCAAACTTGATGAAATCAACGATCTTGTTTTCCTCCAAGTCCAGCTTGATGGTGTC[A/G]TTGGCCCTGATGACAGGGTCTGGGTAGCGGATGGTGCGACCATCATAGGTGTTCAGGTATGGAATACCTTTCTGCCCAAATTGAACTGATCTCACCTTGC
SNP_100000133	GGGCTTTTTTTCTCTTTATGTTTTGGATCTTCCATACTTTGTTAAGTAAACAGATTAACTCTCTTTCATAGTTTCTGTTGCTTTTGTGTGCTAATGAGAC[A/G]ATGGATGTAATTACATGCTGTATTTTATGAATCTTGCTTTATTATTATTACTATAACAATGTTAAATTCAATACTCTTTTTCATATGCTTAGCTACTAAA
SNP_100000134	GCTGGTGGCAGAGTAGCTTGTGGTATTATTGGGTTGCAAGGATAGATCACTACTCTCCACTGTGCGTGCTGTTGAAGTTTTAGAAGAATAAATTGCACTC[A/G]TCCCTCTCTTGCTTGTTTAGGTCTGATCTGTACTGCCGGATAATGTGTTTTTGTTTGTATTGAAATCTCAATGGCTATATGACTGCACTTGGTGTTTAAT
SNP_100000045	TCCTCATATCAACGCCGGCGAAACGGTGTCTTCCGAGAAGGAGAATTGGCTCGAATGCCTTGAAACGGAGAATGTCAGGCTGGACGAGTTCGATCGGAGA[A/G]CCGTTGATCTTGATGAGACCGCGGCCTCTCTTGCAGTGAGTCACCGCGACGGCGTTCTTCTTCCTACCGAAGCATTGAACCTGTTCCATTTTGCTCTTTC
SNP_100000135	CGGATTTGACAATTTCAGCCCCACCCATGAAATCATCCTGCAAGTCCTTCAAACAGATTTCTAGATGAAGCTCTCCTGCACCAGCAACAATGTGTTCTCC[A/G]GACTCCTCAATGGTACAAACAACCATAGGATCTGACTTAGCAAGACGCTTGAGACCTTCAACAAGCTTAGGAAGATCTGAAGCAACCTTACACTGAACAG
SNP_100000507	GGCTGAAGAATGACAACCGTCGATTTCTTCATGTTGTTTACCGTGTTGGTGACCTTGATCGCGCCATCAAGTTTTATACTCAAGCTCTGGGAATGAAGCT[T/C]TTGAGACAAAGAGATGTTCCTGAGGAGAAATATGCTAACGCTTTTGTTGGATTTGGCGATGAGAAATCATATTATTCTATTGAATTAACATACAATTATG
SNP_100000508	TGTGCCTCTGTGAATCAGCATAAGAGAAAACCCTAGTTTGAAGCATCTTGTCATCTGAGTAATATATACCAGGCACGATAATGGCAGGACAAAATGCAAG[T/C]TGTTCATTCTCAGCAAAGAAATTATCTATGTTCTTGTTCAAGACCATGCGACCTACGGGCTGAAGGGGTATGATGTCCTCGGGCCAAGTCTTAGTTACAT
SNP_100000509	ATCGGCGAGATCTAGCACTGCCTTCAGCGGTGGCCGGAAACCTAACTGTTGAACGGAGATTTCATGAATCTTCAGCTTTAGTCATAACGGAGAGTCTACT[A/C]GGTCTTGGATGAAAATCTCCTCTCCTTTTCTGCTGATGCGATGAAGGACGAATCAACGCCGCAAGCGCTCTCTTCACGAGATCTCCTTCAACGCCGCGAA
SNP_100000510	TGTATAGACTGACACGTGTCGGAGAGGTGGAGCCTCGGAAGAAGGTTGTAGGACGAGAGGCGAAGCTTGAGGATGAAGAAGCGAAAGCTGAGGAAGAATA[T/G]TGAGAAGGTGATTGTTCTGAATTGGAGAATCTTGGTGAAGGTGAAAGGGATCGAAGTACAGTGGTTCTTGATTTTCTAGAAGGTGCCGCCATTTTTTAAG
SNP_100000048	TGAATGAGAATCTGAAGAATGTTTCAAAGGAGAAGAGCATGCTTAAGGACCCTGCCAAGCCACCAGCTAAGACTCAAGTAGTTGGTTGGCCACCAGTGAG[A/G]TCATACAGAAAGAACATGATGGCACAAAAGGTTAACAATTCTGAGGAGAATGAGAAGACAACAAGTAGCACTACTGCTGGTGCATTTGTTAAGGTTTCCA
SNP_100000512	CCCCATCCTTTTCCTCAAGAATATCTTCATGATGCTCATGTGAGACGTGATTCTCCTCGTCTCTAGCTTTCTCAGATACATGACTTGAGCTATTCTTCTC[T/A]GAGTTAGATCCCTTCCAAGCTTGGTTTTTGTGGGCATGTGAGACATGATTCTCCTCATCTCTAGTTTTCTCAGATGCATGACTTGAGCTATTCTTCTCAG
SNP_100000513	ACAGTGCCACAGCTTTCTCAGCAGCCTCGACAGTCTCATATTCTACAAGAGCGTGCAACTTGCTACCAAGAAACTTGTCTTGCTTGATATGTTTAGCAGA[T/C]GCTGCAGTAGAACGCGGGTCATTTATAGTTACCTTTTTTACATTTCCAGCTTTTTGGAATATTTGCCGAATGTTCTCCTTTGAATGGTCCTCTGGCAAAT
SNP_100000137	CATTTATCTCCACTTCCCAACTTGCACACTCAGCTTAATCCTTGTACTTCAGCTCGGATACTAGGAACCCAGGCATATCAAATGAGGCTGAAAACTTCTC[A/C]ACATCAGCTTTGAGGTCTTCAATAGCTTTGTTGTTCACCAAACCCTTGTTGAAATCCTTCAAAAGTTTGCCATATTCCTTTTGAATCTCTAGTGTCAGAG
SNP_100000138	TTATCAAGAAATTTCCAAGTGCAACTGCATTGGCCTTAACTTGCTTGGCATATGCCTTGAACCCGGGTGTTGTGGCCTGTTTCAAAGCAACAGCAAGGGC[A/G]CCAATCTGGTGGTTGTGAGGACCACCCTGAAGGGAGGGGAAAACAGCAAAGTTGATTTTGTCTTCAAAATCATAAACTGCATTCTCGGGCTGACCCTTCT
SNP_100000013	CGGAACCAGTGCTTGGGTCGAAGGATAAATGTTCGTTGGGTAAAGGAACATTTATTCGACCCACGCTGATTCCAGTGAAGTTAACATAGTAGAGAGATGG[A/G]CGGTGAGGATTACGAAGAAGTGGCGTGGTTCGAATGCTTTTGGGTTGGCCCACGGGCCCGAGTTTAAGTGAGCCCGAAAAATAACTAGATTTGAAACTTG
SNP_100000014	TAAATGTTCGTTGGGTAAAGGAACATTTATTCGACCCACGCTGATTCCAGTGAAGTTAACATAGTAGAGAGATGGACGGTGAGGATTACGAAGAAGTGGC[A/G]TGGTTCGAATGCTTTTGGGTTGGCCCACGGGCCCGAGTTTAAGTGAGCCCGAAAAATAACTAGATTTGAAACTTGGAAGACAGTAAGAGAAAACACCAGA
SNP_100000514	CAACGTAGTTGCCGATGTTAAAAGCCTGGCCCGAAGCGATTGGAGATGAAGAGACAGTCTTTTGGGCTACTAATGTGGATAAATAGTTCATCCGGGCTGG[A/G]TCTTTGGAGGCCATGTTTATGATTCTGTTGTCCCATGAATCTGTTTTTGGCGGGTTGAATGGTGAGCATTTTCCATACATGGGAATCACATTGAGATCGG
SNP_100000140	GCTCCACATTTGCAGCCATCATTCTCAGCTCCCATCTCAGCACTCTCAAATTGAGTCTTCTCAGATCCAACTCCCATGATCAGTGTCTCAGAGCTTGTTG[T/C]CTCGGTGTAGCTCAAATCAGCATACATCTTGCACCCTCCGCAGCCAGAGCCGCACTTGCAGCTAGTACCGCAACCACAGTTTCCACCACAGCAAGACATT
SNP_100000517	ACCTAGCAGAAACCTTCTTCATATCATACTTTACGGACGAGAAGGCACATATCATGGCAAGCACCATTGTTGGGTAGACATAGACAGCTGATGAAGGATC[A/G]TTGTTTACTGGCTTTCCTAAAATCCCTTCTTTAACCAGTCCCCATATTACAAGAAGTGATCCGAATATGCTCATTCTCCCTGGTTTCAGAATACCAACAA
SNP_100000141	GATACAAAATTTGGTATTTGGCTTCAAGAGCAGCTCTCTCTTCCAAAAACTTTGCCTCCAATTCATCATGTTCACCCTGAATCTCTCTGAGAACCTCCAC[A/G]CGCTTCCTGACAACAGGAGACAGACTCTCCAGAACATCAGAGTGTTGCCCAGCAAGACTCTGTATCTTACTCTTGAGAGCGTTGACTAGGTCAGCCCGAT
SNP_100000520	ATGTCTTTGAGGCTGACATAGTGTTTGTCTCTGTTAACACCCCGACTAAAACTCAGGGTCTCGGTGCCGGCAAAGCAGCAGATTTGACATATTGGGAGAG[T/C]GCGGCTCGCATGATTGCTGATGTCTCAAAGTCTGACAAAATTGTTGTGGAGAAATCAACTGTTCCTGTCAAAACTGCTGAGGCTATAGAGAAAATCTTGA
SNP_100000519	TTGGACCCAAGTTCCTTAACGCCAGTGTCGGTTTTGGTGGATCCTGCTTCCAGAAGGATATCTTGAACCTTGTTTACATCTGCGAGTGCAACGGCCTTCC[A/G]GAGGTTGCAGAGTACTGGAAACAAGTTATCAAGATTAACGATTATCAGAAGAGTCGTTTTGTGAACCGCGTAGTCGCGTCTATGTTCAACACTGTTTCCA
SNP_100000518	CGGAGGTTGCAGAGTACTGGAAACAAGTTATCAAGATTAACGATTATCAGAAGAGTCGTTTTGTGAACCGCGTAGTCGCGTCTATGTTCAACACTGTTTC[A/C]AACAAAAAGATTGCTATTCTCGGATTCGCATTCAAGAAAGATACCGGTGACACAAGGGAAACTCCCGCCATCGATGTCTGCCAAGGACTACTCGGCGATA
SNP_100000521	TCGACCCACAAGTCACCGAAGACCAAATCCAGAGGGATCTATCAATGAACAAATTTGATTGGGACCATCCAATCCACTTGCAGCCAACAAGTCCAACAAC[T/C]GTGAAGAAAGTGAGCGTGGTCTGGGACGCGTACGAAGCGACAAAAGATGCACATGGTATCTGCATTCTAACTGAATGGGATGAGTTCAAGACACTTGATT
SNP_100000522	TCCAGAGGGATCTATCAATGAACAAATTTGATTGGGACCATCCAATCCACTTGCAGCCAACAAGTCCAACAACTGTGAAGAAAGTGAGCGTGGTCTGGGA[T/C]GCGTACGAAGCGACAAAAGATGCACATGGTATCTGCATTCTAACTGAATGGGATGAGTTCAAGACACTTGATTATCAGAAGATATATGATAACATGCAAA
SNP_100000523	AGTAACAATTTGATCAAGCACCATGGATGCCGCAAAAACATTTTTATTTTTGAAAACTATCCTATATTAAGCCTTCTAAAAGAGCAGCTCTTTAGTGACA[A/G]CCTCAATTAAACCAACATTGGTTGAAACCCAACCATTATAATATAACACAAAATACAACATGTTTAAGCATCATCAAGAGCAAGGACTCCAGGTAGTGGC
SNP_100000525	CAACCATTATAATATAACACAAAATACAACATGTTTAAGCATCATCAAGAGCAAGGACTCCAGGTAGTGGCTTCCCCTCAAGAAGCTCTAAGCTCGCACC[A/T]CCGCCGGTAGAGATGTGGCTCATCTTGTCTGCTAGTCCAGCCTTCTCCACGGCGGCTACAGAGTCACCTCCTCCAATGATGGTTGTTACTCCTTTGCCAC
SNP_100000526	TTACTCCTTTGCCACTTATTTCTGCCAGTTTCTTGGCTATGGCCTCTGTTCCTGCGGCAAACTTATCAAACTCAAAAACACCCATTGGTCCATTCCAAAT[A/T]ACGGTTTGACTCTTGTCCAATGCTTCGTTAAATGTTTTGATGGAATCAGGTCCAATATCCAATCCCATCCAACCATCAGGGATGCTTGATGCTGGTACAA
SNP_100000524	TGAGGAATCCTGCAACAGAGGGCTTCAAGTATTTAGCAACACCTTCTGTAGAAGCATGAGCACGATGGGCAGTGCCAAATGCATCATTCACATAAAGATC[A/G]GCAAGGGAAGCCAACTTCTTGGCAAATTCAGGATCATTCTTCTCCTCTTCCTTGTGGAACCTCACATTCTCTAAAAGCAAAACACCACCTTCTGGAATTT
SNP_100000143	TTTCTGCTCTACAAGAAGCTGCTGAAGCTTACCTTGTTGGTTTGTTTGAAGACACTAACCTCTGCGCTATTCATGCCAAGAGAGTTACCATTATGCCCAA[A/G]GATATTCAGCTTGCTCGCAGAATCAGAGGAGAGAGAGCTTAAATTCCATTACTATGGTTCAATTTCTTTAGGGGTTGTATGTGTTTCTTAATTAGGGTTA
SNP_100000527	CAATGGCGGAAACTGCCGACAAATCTCAAACTCTCGCGGAGCAATACTATGTGAAGGACAAACAAGAGAAAGTAGAGGTAGTTGAAAAGCCTGTTGCAGT[T/C]GAGGCAGTTGAAAAACCTGTTGTTGTCGAGGAAGTTGAAAAGCCAAAGGAGGCTACTTCCGAGGAAGCTGTTGTTGAGAAAGCTGAAGAAAACACTCTAG
SNP_100000529	ATGAGAAGCTGAATGTTAAGCAGGCATATTACCTTTCAATGGAATTTTTACAGGGTAGAGCATTATTGAATGCAATTGGCAATTTAGAGCTAACTGGTCC[T/C]TATGCAGAGGCTTTAAGCCAGCTTAGTTATAAATTAGAGGATGTGGCACACCAGGAGCCGGATGCTGCACTTGGAAATGGGGGTCTTGGACGACTTGCTT
SNP_100000528	TTCCGACGTACTTGATAAAAAATTGAAGGAAATGAGAATACTAGAAAATGTTGTATTGCCTGCAGAATTTGCAGATATGCTAGTTAAAACCAAGGAGGCC[A/G]CTGATATTTCTAGTGAGGAAGTGCAAATTTCTAAAGAAGAAGGAGGAGAAAGAACTGAGAAAGAAGAAGAAGAAGAAAAGGAGGAGGAGAAAAAGACAAT
SNP_100000530	TGCTAGAACAATTTGACGTCTGCTCCATACTTTTTTCCAGAATGAGCCGTCCAATGGAAGAAGAACCAGTGGGGAAGAATGAGGAAGAAGAGTTCAATAC[T/C]GGTCCACTTTCTGTACTCATGATGAGTGTTAAAAATAATACACAGGTACTCATAAATTGTCGTAACAACAAAAAGCTTCTAGGTCGAGTCAGGGCTTTCG
SNP_100000079	TATCCAATTCAGCAATAGCTTCATCAAAAGCCTGTTTTGCAAGATTGCAGGCACGATCAGGAGAGTTAAGGATTTCATAGTAAAAAACGGAGAAGTTCAG[A/G]GCAAGGCCAAGCCTAATTGGATGAGTTGGTGGTAATTCAGCATTTGCAATGTCCTGGGCAGATCTTTGTAAGCGGCAAGAGTGCTCTCTGCAGCCTCCTT
SNP_100000080	CGGCGACGTGATCCTCGTTGCCGCGGCTCTCTTCCTTCTGCTCGATCGACGAAATGATACGCCACGAGGCACGTCTAGCTCCGATCACGTTTTTGTAAGC[C/G]ACGGAGAGAAGATTCCTCTCCTCCACGGTGAGTTCTTCGCTATCGGCGTTAGCGGAAACCTTTTCCATGAACTCCACCATTTCTTCGTAGCGCTCGGCTT
SNP_100000532	CAAATCGAAAGCAATAAGTAAAAAACTAAGCCGTAAGAATAACAGCTCCACCAGCCTCCTTAATCTTCTTCTCAGCAATCTTAGAAATAAGCTTCGTCTT[C/G]ACCACAAAAGGCTGATTCTGAGGCAAAACTCCTTTCCCCAAAAGCTTAAAGTAGCCATGCTGAGTAACATCAATAACAGGAGCTTTCTTTTCCTTAAGAG
SNP_100000533	ATTCCTCCTCTTCTTTCTTCTTCTCAGCCTCATCAAATGCTGCCTTCTCAGCATCCTTCTGTTTGCCCCATGTTTCTTCAGCTAGTTGTTTGGCATACTC[C/G]GGATCATCAGTAATAACAACATTGTCGAACAAGGTACCAGATTTTACCTGCCACAATTCAATGCCAACATACTTCAACTTGAAAACATATAGGTCTGGGT
SNP_100000015	CAATATAACCCAGTATACAAAAAGACTCCAGTGCTAGTTCATGATGGAAAACCCATATGTGAATCCATGCTCATTGTTGAATACATTGATGAGATATGGC[C/T]ACAGAATTCATTGCTTCCTGCTGATTCATATGACAGAGCTCAAGCACGGTTTTGGGTTAAATATGTTGATGACATGTTTTCAGGAATTGCGGCGCACTTT
SNP_100000534	GGGTCTTGAACTCTACTACAACTGAACCCTAAGGCTTGTTTTATGCATGATGTACTATAAGCAGGCATTTGGATGAAAATGTCACTTGGAATCATCAAAA[A/T]ATCCTCTGGATTGTAATAATGTACATCTCTTTATGATACTGGATTTTATTTGATATTGGAACAACCAGTTGTAACCTATATATAAAACACAAATCTATCT
SNP_100000535	TGGCCTTTGATTCCGGGTCCAAAAGATCCGCCTCATAAACCCGAACCTTCGGAACTGAGTGACAATAGTACAACAAAGAAGGAAACAAACTCTGATGACA[C/T]GAAACTGATTTAGTCACTTTTCCATGGTTTATCCCTTGAACCCGACCCACCATGACATTTTTACCCGACCCATTTAAATTCTCCGTGGACCGAACCGTAA
SNP_100000144	ATAAAAGATGTTTACAAGAATCCAACAGTTTACATTACTGAAAATGGTATTGCTCAATCAAGGAATGACTCAATACCAATCAATGAAGCTCGTAAAGATG[A/G]TATTAGGATTAAATATCATGATGAACATCTCAAATTTCTTCTTCAAGGAATAAAAGATGGTGCAAATGTGAAAGGTTACTATGCTTGGTCATTTTCCGAC
SNP_100000016	CTGGTGGTGTCAAGAAGCCACATCGTTATCGCCCTGGAACTGTTGCTCTTCGTGAGATTAGGAAATATCAGAAGAGTACTGAGCTTTTGATCAGGAAGCT[C/T]CCATTCCAGAGGTTGGTTCGTGAAATTGCTCAGGACTTCAAGACTGACCTTCGTTTCCAGAGCCATGCTGTTCTTGCATTGCAAGAAGCTGCCGAGGCAT
SNP_100000537	AATACTACATCGGCGAGATTGATCCAGCAACTGTGCCACTAAAGCGCTCCTACACTCCGCCTCAGCAATCTCAGTACAATCCTGACAAGACTTCAGAATT[C/T]GTGATCAAGATTTTGCAGTTCCTGGTGCCTCTCCTGATTTTGGGCTTAGCCTTTGTTGTCAGAAACTACACCAAAGAGTAGTTCCTTCTTTATCATCATG
SNP_100000145	CTTCAATATATTCTCTGTCGTCCCAGTCTGCAGGCTTTTTTGCCTTGACATCTTTGATTTTGCGAGGAGGAAGAATATCCCAATCTGTATACATGCTACC[A/G]GAATCACGCTCTCTATTATCAACCAGGACACTGTATGTAGCATCTGGCCTAAGGATGAATGTGTAGAAATGAGTTAACTTGTCCGTTTCACATTGCAGGT
SNP_100000147	TTTTACCCATCGACTTTGCCATCCATCTTCGAATCGTTCTTCAAAAATGATTTCTGAAAGGGAAACTTGTATTAGCAACAAAGAGAATAACACAAACATC[C/T]TGAGTTCAGTTGAAGCATTTTCCGCCATTTGCGGAATAAGCTATTTTTGCT
SNP_100000148	CAAGAGTGTTTCTCAGCTTGCAGTTGGTCAGATTCCAAACCTTCACAGTTTTATCCCATGAAGCAGAGACAATAGTAGGCTGCAGGGTGCTAGGGCTGAA[A/T]CGAACACAGCTAACCCAATCAGAATGAGCATCACCGTCCTGGATAGTGTACTTGCACTCACCGAGAGTGTTCCACAGCTTAATCGTGCGGTCACGAGAAG
SNP_100000538	CATATGTGAAGAGATACATGATGTACCAACAAGGGTGTTTTGCCGGTGGGACGGTGCTTCGTTTGGCTAAGGACTTGGCTGAGAACAACAAAGGCGCTCG[C/T]GTGTTGGTTGTTTGTTCTGAAGTCACCGCGGTTACATTCCGTGGCCCAAGCGATACTCACTTGGACAGTCTTGTTGGACAAGCACTATTTGGAGACGGAG
SNP_100000150	AACTCGTTGCCATCAACGATCCTTTCATCACTACTGATTACATGACATATATGTTCAAGTATGACTCTGTTCATGGACAATGGAAGCATTTTGAACTTAA[A/G]GTGAAGGACTCTAAAACCCTTCTTTTCGGCGAGAAAGAAGTTGCTGTTTTCGGAACTAGGAACCCTGAGGAGATCCCATGGGGTGAAGTTGGAGCTGACT
SNP_100000081	GGAGAGGTGGAAGAGCTGCTTCCTTCAACATCATTCCCAGCAGCACTGGGGCTGCTAAGGCTGTAGGAAAGGTTCTTCCAGAACTAAATGGTAAATTGAC[C/T]GGAATGTCATTCCGTGTCCCTACCGTTGATGTTTCAGTTGTTGACCTCACTGTAAGGCTTGCCAAGAACGCAACCTATGAGCAGATCAAAGCTGCTATCA
SNP_100000541	ACCCTTCTAAGGTTATCAAGGTTCCTGAAGGTTTCGATTATGAACTGTATAATCGGAATGATATCAATAGGATCTTGGGTCCTAAAGCTTCGTGTATCTC[C/G]TTCAAGGATTCGGCTTGTCGTTGCTTTGGGTATATGGTTTCGAAGAAGAAGTATATCTACACCATTGATGATGATTGCTTTGTTGCTAAAGACCCAACTG
SNP_100000542	TTTGAATTGAGAGTTAGATATCATCTTGACAAAGAAGACTTCTGCCTGAAACTTAGAGGAAAAACACCTTCCATATTCCATATTAGAATCAGGATAACGA[C/G]CGCAAAAGCTTCCGGTTCCTTTCTTAGTGCAGTCATCATGGGACTGACATAAATTAGGATGATCATCAACCATCTTTTCAACTGATACATAAGGCTGACA
SNP_100000543	AGAAGACTTCTGCCTGAAACTTAGAGGAAAAACACCTTCCATATTCCATATTAGAATCAGGATAACGAGCGCAAAAGCTTCCGGTTCCTTTCTTAGTGCA[G/T]TCATCATGGGACTGACATAAATTAGGATGATCATCAACCATCTTTTCAACTGATACATAAGGCTGACAAGAACCCACATATCCAAAAAAAGAGGGATAAC
SNP_100000544	CCTTAGTCACCACTGCTGAAGTGTGTGATGCAAACCCACAGTTAATTTTAAGTGGGGAGCTTCGAGCCCTTCAGCCAATTTTTCAGATTTACGGTCGAAG[A/G]CAGGTCTTTTCCGGACCAATAGTTACCTTAAAGGTGTTTGAAGACAATGTCTTAGTTCGAGAGTTTCTTGAAGAGAAAGGCAATGGAAGAGTGCTTGTTG
SNP_100000545	GATGTATAAGAGATGTAGACGAGATCAACGGTTGTGATATCGGTGTGAGAGCTCTTGGTTCTCATCCCATGAAAGCCAATAAGAAAGGTATGGGAGAAAA[A/G]CATGTTCCCATAACTATTGCTGGGACAAGGATCTCTGATGGGGAATGGCTTTATGCAGACACGGATGGAATTCTTATCTCTCGAACAGAGCTTTCTGTTT
SNP_100000546	CCAATAAGAAAGGTATGGGAGAAAAGCATGTTCCCATAACTATTGCTGGGACAAGGATCTCTGATGGGGAATGGCTTTATGCAGACACGGATGGAATTCT[C/T]ATCTCTCGAACAGAGCTTTCTGTTTGATTCTAATTCATGTGTAAGGACTATATTTCCTAGCTTCCGCAAATTTGCAACGTTATTAGTCTCCATGATAATG
SNP_100000547	TAGAAAACAACTTAAGTTAAATCCATACAATAAAAACCTTAGTAGAAACTAAAACATTCCTTCTTACTTATTAGGCACCTTAACATAACCCACATGTGTA[A/G]CATTTGCAACCCTAGTAAGAGTTTGCAAATCATAAGCTATCCAACACCTTGAATTATCCTTATGATAAAAATACCCAACACACTTGCAATCCTTTGTACA
SNP_100000548	CAAAAGACTCCGAATCAGATGTGAGTGTAACATTTTCTAATGAGCCTTGTTGAGAGGATTGCCAATAGAGAATTGGCTTAGGTGAGTTTTTGCTTTTGTA[A/G]TATAAAGCCAAACCTTTGGGCTCCAAAACTAAACTATAAGGCCCATCAAGATTTTCTTTCTCCGAAAGCCTGCTAACGAGCTTCGAAGGCCCGTTGGGCT
SNP_100000152	ATGATGAATGATTACCCCAGATAATAACATTTTTCACATCAGAAACTTCGACGTTCAGTCTTTCAGAAATTTGACCCAGTGCCCTGTTATGGTCCAACCT[A/T]GTCAAACAAGTAATGTTTTTCTCAGGAATGGATGGAGCATATTCCTTCAAGATCAATGCATTGGTGTTTGCTGGGTTGGCAACAACAAGAACCTTGCAGT
SNP_100000549	CAACAAGAACCTTGCAGTTTGCAGCAGCATGTTTTTCAAGAGCAGAAGCCTGGGACTTATAGATAGAAACATTTTTTGTCATCACATCTTTCCTCTCCAT[A/G]CCTTCTTTTCTAGGGAATCCACCAACCATTACAGCAATATTGACTCCAGTGCATGCCTCAACCACATCAGTTGTAGCAACAACTCCTTTCAAAAGAGGGA
SNP_100000550	AGTCCTTTGTGAGACTCCTCTCACCTTCAAACACCTGAATGGAGACTGTTGTCTGCTGATCCTGGTAGGTGGTAAAAACCTGGGATTTTTTGGTAGGGAT[A/G]ACAGTATTTCTAGGAATCAACTTTGTCATCACTCCACCAACAGTTTCAATTCCAAGGGTAAGCGGTGCAACGTCCAGAAGGAGGATATCTTTGGTTTCTT
SNP_100000551	CTTCGAAACATGTCCAGAATCTTGAGAAGGTTTGCAGTGACTTGGTTCGTGGTGCTAAGGATAAGCGGCTTAGGGTTAAGGGACCAGTGAGGATGCCAAC[A/G]AAGGTCCTTCACATTACCACCAGGAAATCACCTTGTGGAGAAGGTACAAACACATGGGACAGATTTGAGCTGCGTGTGCACAAGAGAGTCATTGACCTCT
SNP_100000552	ACTAGTTTGGTATGCTGTGAGAGTAACGTGTTGCTACTTTCATTTTTCTGTTTTTTTTGGAAGCTAAAGCTACTATGGATATGAGTTCAGTTTCTGAGGT[C/T]GGGTACATAACCTTACTGGCTCTGCAAATGCTTCGATCTGGAAACATGCCAATGGAGTTTGTGACAGTGCAGTTTGTGTTATGGTTTGAGTTTAAGCAAT
SNP_100000153	TCCGTGCACTCTGCACCGGCGAGAAAGGAGTCGGCACTAGCGGGAAGCCTCTTCATTACAAAGGCTCTTCCTTCCACCGTGTGATCCCGAATTTCATGTG[C/T]CAGGGTGGTGACTTCACGGCTGGAAACGGAACCGGAGGAGAGTCCATTTATGGAGCCAAGTTCGCCGATGAGAATTTCATCAAGACGCACACCGGTCCTG
SNP_100000154	TGTTGACAATTATCGATGACCTTGTCTCGGTGGACGACCTCATTGAGGAGACACTCACAGTTGAGCCAATTAATGAGTATGTCCAGAGTTGTGACATTGT[A/C]GCATTCAACAAAATTTAAGTTGAGTTATGCCATTTTCAAGCGGCTGGTCGGAATGTTTGGTGTGTTTCAGTGGTGGTTTTGTTAGAAGTATTTATGGAGT
SNP_100000553	AGGCTTCCATAATGGTTACAAAGGTTGACGAGCCATCAAAATATGGTGTTGTTGTAACAGAGGAGACCACGGGACAGGTTGAGAAATTTGTTGAAAAACC[A/T]AAGTTGTTTGTTGGTAACAAAATCAATGCTGGAATTTACCTATTGAACCCATCTGTTTTGGATCGAATTGAACTGAGGCCCACCTCTATTGAAAAAGAAA
SNP_100000554	TTGAAAAACCAAAGTTGTTTGTTGGTAACAAAATCAATGCTGGAATTTACCTATTGAACCCATCTGTTTTGGATCGAATTGAACTGAGGCCCACCTCTAT[C/T]GAAAAAGAAATTTTTCCAAAGATTGCTGCAGAGAAAAAGCTATATGCAATGGTCCTTCCTGGATTCTGGATGGACATCGGACAACCGAGGGACTATATTA
SNP_100000556	CCCTAACCTCGCTCCTTATCATCTTCGCACTTCTTCCTCTGATTACCATAGCCATGTCGGATTCCATCGATTCCGATTCTTCATCTTCTTCTGCTCCCGC[G/T]GTTCACATCATCTACACCGAAAAGCCTCAGGAAGAGGAGCCTGAAGCTTACCACATCCGAACCCTCACTGCGGTTTTTGGCAGTGAGGAGGCTGCAAAAG
SNP_100000558	CGCAAATAAAAATGTCCAACCCTTGATTTCCATCCTGAGATAGGTCACGGCGAATTCTGCCAACAGCAACGTCGTCCTTGTTTGACACTTCCAATGGAGT[C/A]GGAAAATTATTGGATTCCCGGTCATCAATAACTACTACACCCGGAGCATTCTTCAAAATTTCTCTTGCAGTGTCCTCATCGAGGGGTGTCTCGAACTGAA
SNP_100000559	GACCAAACTTTTTACTGATGGATCCACCGGCGCTGAATAGAGCAATGTCGACGCCGTTAAAGCTGTCCTCCGTCAACTCCTCCACGACGTATTCCTTGTC[C/T]TCGAATGTTAAGCGGCGGCCGGCGGAGCGTTTGGATGCCAGCATTTTGATGGAGCTGTATGGGAAATCGCGTTCGGAGAGGACGGAGAGAAATTCTTGGC
SNP_100000560	GTTCGGAGAGGACGGAGAGAAATTCTTGGCCGACGGCGCCGGTGACACCGACGACGGCGAGTGTGGGTGCATTTTCTTGTAGGGACATTCGGATTCTTCC[C/T]GGAGCGGCGGCATATTTGGGTTTGGGTCTGGTTGGGAGGGCGGCGGAGAAGAAGTGGTTTTGGCGTAAGATAGAGAGTGAAGCCATTGATTCGGTTGGGG
SNP_100000156	CCACTTATCTTTGCTTTCAGCCATAACCTCAACTCTTTCAAGGAAGAGTATAAGGTCCACACTTGTAACCGATGGGACGAGTAGCAATATTGCAACGTTT[A/C]GGGATAGTAACAGCAATTTCAGGGTCAGCACCAGACATTTTAGCAACATTTGATAACATAACAGCACAAAGACAAGCTGGATTCTGACCAAGTTTCTTAA
SNP_100000003	TATAAGGTCCACACTTGTAACCGATGGGACGAGTAGCAATATTGCAACGTTTAGGGATAGTAACAGCAATTTCAGGGTCAGCACCAGACATTTTAGCAAC[A/G]TTTGATAACATAACAGCACAAAGACAAGCTGGATTCTGACCAAGTTTCTTAACCTGAGCACAACAGCTTTGAGACACATTAGCATCTTCATCAGATGCTG
SNP_100000563	GGAAAGAGAAAGCGGAATGTGATTTGGGAAGTTCAGACTCTTTCTGATCCTTCTCCTTGAGAGTACAGGGAAGCATGTGACGCAATACACCGGGAGGAAC[A/G]CATATTTTGGTGAGTCCGTTTTGGGAAACGGTGAGAAGAAGAGAAATGAAACCGAGAAGCATCAACTCTTCTTTGATTTTCTGGAGAGCTTCGTAAAGTG
SNP_100000566	ATTTTCCACCATAGTGAAGGAGACGTTCAGCAGCGAGTGAAATGGCGACGATTATAGTACAAACGGCAGCAACAACCCACGTGGGAGTGAACTCAAGTGT[C/T]GTTTCATCTTCTCCTCCTTCACCACCGCCACTCATTTTCTTTCTAAATCTCACAAACCTTTCTCCCTCCTTTCTTTTCTTTACTACTTTCAATC
SNP_100000567	CTCTTGTCAAGGACAGTTTCCTAGCCAAAAACAAACCAAATGTCACAGCTGGATTTATGTGTCCACCTGAAATTCCAGCAGTGCAGTAGACAAGTGCAAA[G/T]ATCATACCACCAAAAGCCCAAGCAATTCCTTGAATACCAACAGAGGCACACTTAGAGGATGATCTATTCACACCCATGACAGTTAAGACAGTGATGTAAA
SNP_100000570	GCTCAGCCTTAAGCTTGTCAAGAACCCATGCATACTTGAATGAACGCTTGTTCATCTCAGCTGCTTCCTTCTCAAATCTCTCAATCACACGCTTGTCAAT[A/T]CCTCCTAGCTTGTAGATCAAGTGACCAGTGGTGGTTGATTTTCCTGAGTCGACATGTCCAATGACGACAATGTTGATATGAACCTTTTCCTTTCCCATGA
SNP_100000569	ATGCATACTTGAATGAACGCTTGTTCATCTCAGCTGCTTCCTTCTCAAATCTCTCAATCACACGCTTGTCAATACCTCCTAGCTTGTAGATCAAGTGACC[A/G]GTGGTGGTTGATTTTCCTGAGTCGACATGTCCAATGACGACAATGTTGATATGAACCTTTTCCTTTCCCATGATGTCTTAACTCAGCAGAAATGAAATAG
SNP_100000159	TGTTTAGGAGGAGAATAAACCGGAGGCGGCGGTGAAGAGTAATGGTAAGGCGGTGAAACAGGAGGATACACCTTAGGTGGTGTTGGTGAAGGATAATGAT[A/G]AGGTGGTGAAACCGGAGGGTACACCTTATGCGGTGGTGAAACAGGAGGGTAAACCGTGGAAGGTGGTGGCGGTGAAGAATACAAGTAACTGTTGGCTGAA
SNP_100000083	CCGGAGGGTACACCTTATGCGGTGGTGAAACAGGAGGGTAAACCGTGGAAGGTGGTGGCGGTGAAGAATACAAGTAACTGTTGGCTGAAATTTGGGAAGG[C/T]AAGGTGAGAGAAACAATGGCTAAAAGAAGGGTCAAGGTGACAGAGGCCATTGAAGACCTCATTTTTTTTGGTTCTGTGCCTTCAACCTCACTCGCTTTGG
SNP_100000158	GGGTAAACCGTGGAAGGTGGTGGCGGTGAAGAATACAAGTAACTGTTGGCTGAAATTTGGGAAGGCAAGGTGAGAGAAACAATGGCTAAAAGAAGGGTCA[A/C]GGTGACAGAGGCCATTGAAGACCTCATTTTTTTTGGTTCTGTGCCTTCAACCTCACTCGCTTTGGTGGGTTT
SNP_100000571	GACCGACAGGACCAAGTACGAAGCCACCGCACGCAGCTGGACACAGAAGTATGCCATGGGATGACCAAATCATCCTCTCAACTGTTTAATGCAACCGCAC[C/A]CTCATGCTTTATGTAAACCAAAGATATTTTGAATGATTGCTTTTGTTATTGTTGTCAATGGAACTCAACCATTGCAAGGGAAATTAATTGTCATTTGTGA
SNP_100000573	GTCTGAATGGGTGAAGGGACAAACCCTCCTCCGCCAACCTTCTTCTGTGTCTGTCGTGAGATGCAACCCCGCCGCTCCATCAGGCCTCACCATCAGAGCT[A/G]GTTCATATGCTGACGAGCTCGTCAAGACCGCGAAAACAATTGCTTCACCGGGGCGTGGTATTTTAGCAATGGATGAGTCTAATGCTACATGCGGGAAGCG
SNP_100000574	CCAACTGGTCTACCAGAGGATACAAAGCCTCTCCAAGCATCGTCCTTTGCTGTTCGGGGGGAGCATTCGCAAGAGCCGTAGCCAAAGCATGAATTGGCAT[A/G]GGTGGTACATCACGGAGTGGAAGACCTCCCATGTCATAGGACATCATTCCTCCAGCTATGTTTTGCACAGGGGCATCTTGAATATTGTTGCGGCCAGAAG
SNP_100000577	CACCGCCAGGTCTCATCCCAGGAACAAGCTGCTGCTGATATCCAAATCCAGCTTGTGGGGGCATCATGGCTGGTGGTCCTTGACCATACATAAATTGTTG[C/T]CCAAGACCTGGAGCACCAGGAGGGTAGAGCGGCATTCGGGGTGCAACAGAAGGAGTAATTGCAACCGGCCTCATTTGTGAAAATTGTGCCTGCAACCTTG
SNP_100000575	CTTCTTCCGAAAACGACTCTGATAGGTTCTTCACATAGACATTGTTAAATCTTGTCTTGCTAAGAACATTATCTCTATCCTGCTTACGTAGGAAATGACC[A/G]ACATACACCTGTTTGTCATTGATCAGCATTCCATTTAACTTATCAATTGCATTCTGAGCAGATTCAGCATTCTCAAATTGGACAAAACCATAGCCTTTAG
SNP_100000576	CATTTAACTTATCAATTGCATTCTGAGCAGATTCAGCATTCTCAAATTGGACAAAACCATAGCCTTTAGACTGGCCAGAACCATCTGTAGCTATTTTGCA[A/T]GACAGAATATGTCCAAAAGTAGAAAAAGTATCATGCAAAGCCTTGTGATCAATTGTCTTGTCCAAATTCTTGATAAAAATATTAGCAGTGCCACTCTTCC
SNP_100000050	TACAGAAAGTACTTCAAAACTACAAGAATCTTCAAGATATCATTGCAATTTTGGGAATGGATGAGCTCAGTGAAGACGATAAATTGACTGTTGCCCGTGC[C/T]CGTAAGATTCAGCGATTCTTGAGCCAGCCTTTCCATGTTGCAGAAGTCTTCACTGGTGCCCCTGGCAAATATGTTGACTTGAAGGAGAACATTACTAGTT
SNP_100000160	TTGTATTAAATTGTGCAGTCTCGATGATGAGTATGAGTTTTCTTCAATTGTCGTATTGTTAACCTTATAGAATTTAATCTTTTCTGTGTCTGAACTAAAC[C/T]ATTATGCTGCTGCATTACTTTTCTTGCAATAAATATTAGACTTTTATTTGCTGGCTA
SNP_100000161	ATATGCTAACTAGATGGTAACACTTTTTGGGTTTATTAAAAAATGTGTTGATGTACTTTGAGATAGCCTTTTGAGTTTATGGGTTCCATGTGCTATTATT[A/G]TTATCATCACTCCTTTTAGGCTTTTGTTTTGCCTTTATTGAGAGTGGCCTATTAATGTAATTGTTACCATCTATATGAAATGTAATCTTGATTTGGAAGA
SNP_100000162	ATCATAAAACACATTTATTCATTCATTTTAATATACCATTGAAGCTTTCTGCTACATATTAAATTTCCAGAATTTTTGAAGTGGTAGATTTGGCTCTCTT[C/T]ACTGGAGCTTGAAGAGAATTTAGATAAATTTCATCTATTTTGTCCAATCCATCAAACAGATAACTAAAAGGAGCCATTTTTATGTATTTTCCAGTACCAG
SNP_100000581	CCATATCAGGAGCATCAACAAGAGCTCTGGTTTGGTCGATGACATCGACGATGACAACGAGTCTACCGTAGTCTTTTCCGTAGTTGATAAGAGCAACCCT[C/T]CCAATCTCAACGAACCTCTTGAAAGGCATTTTTTCTAGGGTTTCTGAGATTCAAGCTTGAAGA
SNP_100000164	TCAAAGTCAACCACTAGTTACTCAACCATGTTTTCTCAAAGTAAATAAAAATCAGAATAACATATTGCCATGCGGAATGCCATATTTGAGTGTATATAGA[C/A]CGACATAGGCGTCTATGCAGGACTGCAAAAATCTACACTTGGAGGTGACTATTTTCAGACATAGTAACCAGTGAAAGTAAATCCCCTTCCAACAATCTCA
SNP_100000163	CCATATTTGAGTGTATATAGACCGACATAGGCGTCTATGCAGGACTGCAAAAATCTACACTTGGAGGTGACTATTTTCAGACATAGTAACCAGTGAAAGT[A/G]AATCCCCTTCCAACAATCTCACCAGCACAAGACCATGCATAGATTTCCAAGCCAAACAAAGCAGCAATGCCTGCATCTTCAACCTTTAAGTCTTTTTTGT
SNP_100000165	CGTCTATGCAGGACTGCAAAAATCTACACTTGGAGGTGACTATTTTCAGACATAGTAACCAGTGAAAGTAAATCCCCTTCCAACAATCTCACCAGCACAA[T/G]ACCATGCATAGATTTCCAAGCCAAACAAAGCAGCAATGCCTGCATCTTCAACCTTTAAGTCTTTTTTGTTCCTCCATAATTGCTTGACATAATCAAGTTC
SNP_100000167	TTGTTGATGATGGTGGTGATGCTACTCTTTTGATCCATGAAGGTGTTAAAGCTGAAGAGCTTTTTGAGAAAACCGGTGAGGTTCCTGATCCTACCACTAC[C/T]GATAACGCTGAGTTTCAGCTTGTGCTTACCATCATTAGAGATGGGTTGAAGACTGACCCTAAAAGGTACCGTAAAATGAAGGAGAGACTTGTTGGTGTTT
SNP_100000168	CTGGTAACAAGGACATCATCATGGTTGGTGACATGAAGAAAATGAAGAACAATGCCATTGTTTGTAACATTGGTCACTTTGACAATGAAATTGATATGTC[C/T]GGTGTTGAGAACTACCCTGGTGTGAAGCGTATCACCATCAAGCCTCAAACTGACAGGTGGGTTTTCCCTGAGACCAACACTGGCATCATTATCTTGGCGG
SNP_100000169	ATGCCATTGTTTGTAACATTGGTCACTTTGACAATGAAATTGATATGTCCGGTGTTGAGAACTACCCTGGTGTGAAGCGTATCACCATCAAGCCTCAAAC[C/T]GACAGGTGGGTTTTCCCTGAGACCAACACTGGCATCATTATCTTGGCGGAGGGTCGTTTGATGAACTTGGGATGTGCCACTGGACACCCTAGTTTTGTGA
SNP_100000166	GGGTGTTAGACTTTTTTCAGAATTGTGGCTGTAGAATTTTAGGTTTTTGTGATGTTAGGGTGGGATGGGTATGAGGAAGGTAACCTATTGGTTTCTGTTG[A/T]TTGAGACCAAATGGGTTTGAATAATGCTTTGGTTGGGGTTGTGTGAGAAGTATGCCTTTAATGTTTTTAAAAAATGAGTAAAAAGTTTTCTGGCGTCTAC
SNP_100000584	GGAGAATCAGTGTCACAAAAAGCAATTGTGGGAATATTTCCAAGAGCAGCTTCCTTGATTGGCTGGTGATCGGTTCTTGGGTCAGTGAGAATGAGAAGCC[G/T]AGGCTCACTGAATGAAGTTTGAAGCTGATTGGTGAATGTACCAGGAGTGTGTCTACCAGCAATAGCATGAGCACCAGTATACTGAGCAAATTTGAGAACA
SNP_100000582	GAGCAGCTTCCTTGATTGGCTGGTGATCGGTTCTTGGGTCAGTGAGAATGAGAAGCCGAGGCTCACTGAATGAAGTTTGAAGCTGATTGGTGAATGTACC[A/G]GGAGTGTGTCTACCAGCAATAGCATGAGCACCAGTATACTGAGCAAATTTGAGAACAGCTCTCTGTCCATAAGGTCTAGCAGATTGAACAATTATGTCCT
SNP_100000583	ATTTGAGAACAGCTCTCTGTCCATAAGGTCTAGCAGATTGAACAATTATGTCCTGAGGGTTTTCAGTTGCAACAATAACCCTAGCTGCAAGTTGAAGCTT[C/T]TCCCATGTCTTTCCGAGATTAATAATGTAAATACCGTCATTGCGGCGCTTGAAAATATATCTCTCCATTTGGAAATCACAATTCTTTGTACCGAGATGGA
SNP_100000586	ACACTGCATTAAATTAAGGTACAGGATTTGTCATAATTGAATACTGCGTCTGAATAACTCGCCCTGTGCTGGAACATAAATTCAGCCAAACTTCCAATGG[A/T]CGGCCAAATTAAACAGAAGAATTAGGCATCAAACCACAATGTATATAAAAGCGAAAAAATTACTAGAAACACGTTTACTTGATAATCAACATGATCCTAG
SNP_100000585	ATTACATATATTTTGACATACACCTGTCTCTTAGATTCATTTTGTAGCAATCATACATCTCTGATACTACTAACTGCCCATGTCAAGAAGCCTCTTCATA[A/G]CAATCTGAGGAGGCCAGTATTCCTCAACCTTTCTTAGCATCCAAAGTCATAAGGAACCAGTCCTTTCAGTTCTGGGCCGTTGAGTGCGTTATTTTCAAAA
SNP_100000587	GCTGACTTCAATGCAGCTGTTCCATCTGATGGTCAGTGGCCCGCTGCAATTGATCAACAACCATGGACAGATGCTGCTCCTCAGCCTATTCCAGCAGTTC[C/T]AGCAGTCAACTGGACAGCCCCAGAAGCTGTTGCAGGGGACTGGGGTGAAGCTGTTCCAGCACCACAACTAGTTCCCACACCCGGAATTGAATCTGTGCCA
SNP_100000588	CTAAAGCTTTTGAGATTACCAAACAATAATCACCATTAGCCATGGCTTCTTCAAGGACAGTGAAGGACGTTTCGCCTCACGAATTCGTCAAGGCTTATTC[C/T]GCTCACCTCAAACGATCCGGCAAGATGGAGCTGCCTGAGTGGACTGATATTGTGAAAACTGCCAAATTCAAAGAATTGGCTCCCTATGATCCTGATTGGT
SNP_100000589	ATGAAAAAACATACAAAACTGGAAAAACTAGAATCTAAGCCTCAGTAATAGGATATTCAAAAACAACATCTTTGCCTGAAAGTTTCCTATAAACTGCAGC[A/G]AAGGTCTCCAACTTGTATTCTGTATTGTTTCTCTCCTTTGGGTCCAAAAACACCTTCATGACCTTTGACCCATCAACACGGTATCTGATACGCTTTCCAA
SNP_100000590	AAACTGCAGCAAAGGTCTCCAACTTGTATTCTGTATTGTTTCTCTCCTTTGGGTCCAAAAACACCTTCATGACCTTTGACCCATCAACACGGTATCTGAT[A/G]CGCTTTCCAACAATCTCAGCTGGTAATACAACATCCTCCAACATTGCCTCGTGCACAGCAGTGAGTGTGCGGCTGCGGGGGCGCTGAGCAGCTGAACCCT
SNP_100000592	TGCGAGAAGGAAATTTGCAATCCCTTTTGGGTGGGTCTTCATGTACATTGTCATCGTCTAATGCAGCCCCTGATCCATTGTTGTCATCGTTTATATTGCC[C/T]GTAGCTGATGAATTTTCCAGTTCTCAAAGTCAACCCAACTTTCCTACCGGGACAAGGCAATCTAGAAAAAGCTCGGATGAGACTCTATCAAAAAAAAAGT
SNP_100000170	TTGTTATGTGTAATTAAGAACAATGTTTAAGGATAGATCTCAATAAGAGACAAAAATCCAGTCAAAGGAGATATCTTATAGTCTTGAAAGCCAGCTTCCT[C/G]AAAGAGCTTCTTCCATTCTTCCTCTTTTCTCTCTTTTCCATTGAGACATGCCATGTTTACATCCATAAGAAGCTTCATTTGAGTAAGATTCTTCTCATCT
SNP_100000171	CAACCATTGCTGCTAAACAAAGGTCACTTTCTTTAACCAGAAGCTCTGATGCAACAGTTAGAGCATAAGCTTCTTCTTCATTTTCCATCTCTCGATTCGT[C/T]ACAATCTCGAAGAATCCATTGTGTGCAAGGTAACGCATGAGACGCTGCACGTTACCGGCTTTGGAGGATGGAACATGAAGAATTGAAACTAGGTTTGAAA
SNP_100000594	AAGCTTTTCTCAAAAGTGACCACAACCGTTGCGCTAGCAAGTTTCTTGCTGCTTACTCTGATGGAGACGTCGACGAAATCAAAAAAATTGCTCAGTCTAG[C/T]GCTGTTTCCCATCTTGACCATGCAATCATTCGGCTCGCAAGGAAACTTCCAACTGGTGATGTGAGTGCATTAAAGGCCGTCACTGTCGAAGATGACGAGG
SNP_100000595	TAAAGGTTACTAAAAACTGACTTCATAAATGTCTACAATATATTAACACAAGCCAAAAGAAGCCTTGGTAGTGTACATAATACATGGCTCAAGGGGGAAA[A/G]TATCAAAGTTTTGTATCACATATCACAATTAAAATACAAGAATCACTCCAAATGCTCAAGTACATCATCAGAATCTCCAAGACATTGTGACTCTGCTGAA
SNP_100000173	TGTGCGTACGAAACTCAACGAAATTAGTGTATTTGGGATCTCTATTTACAACGAGACGATGAACCTCGTATTCGACCTTATGTTTCTCGGAATCTTCGAG[A/G]GGAACATAGTATTTGGCTAAACGGGTTTTACCCTGGCGGTTCTGCAACAGAATGAATCGGATCATTTGGTTGAACGAAAATGGATATGTTTGAGATTAAA
SNP_100000596	AGAATTGGCAAAATTATTGCCAGTAATAATCTTTTTCATAATTTAAAATGAGGCGTGAAGGAAATTAGTTGACAACATCAAGAACCAACTTGCGGGACTT[A/G]AGAACAGACCATCGAAGACGGCGATAATATGCAGCTTGAAGTAATGCCAATGAAAGTACAAATATCCATTTGAATCCCATCAGTTTTCTCTCTTCCATTT
SNP_100000597	TTATAGCACATAAATAAATTGTGCTTCCAATTAACCAAATACTGATTGAGCGAACTCCAGCCAAACCAATATGTCAGCTTTTAGAGACGCAATGCAAAAT[G/T]AACAAAATAGCATTGCAAACCAATGTGGCCTACATTATTTGCCAAGAATACAGTACTAACTGCTCCGCAAAACTAAATATCTGAAAAATCAAATCTCCAG
SNP_100000174	GTCACAGTGGTACTCTCGATCCCAAAGTTACTGGGAATTTGATCGTTTGCATTGACAGAGCAACAAGGCTTGTTAAATCTCAACAAGGTGCTGGGAAAGA[A/G]TATGTTTGTATTGCAAGACTTCATTCAGCTGTTCCTGATGTTGCTAAGGTAGCTCGTGCTCTTGAAACCCTAACTGGTGCTGTTTTTCAGAGACCACCTT
SNP_100000175	ATTTGATCGTTTGCATTGACAGAGCAACAAGGCTTGTTAAATCTCAACAAGGTGCTGGGAAAGAGTATGTTTGTATTGCAAGACTTCATTCAGCTGTTCC[C/T]GATGTTGCTAAGGTAGCTCGTGCTCTTGAAACCCTAACTGGTGCTGTTTTTCAGAGACCACCTTTGATTTCTGCTGTTAAGCGTCAACTTAGGATTAGAA
SNP_100000598	ATGAAAGTAAGATGCTTGAATATGATGCCGAGAGACATTTAGTCGTGTTTTGGATTTCATGTGAAGCTGGTACTTACGTTAGGACTATGTGTGTTCATTT[A/G]GGTTTATTGCTTGGTGTTGGTAGTCATATGCAAGAACTTAGGAGGGTTAGGTCTGGGATTATGGGTGAGAAAGACAATATGGTTTCTATGCATGATGTTA
SNP_100000600	TTGTGGGTTTAGAAATGGAAGACTTGTTTGAAAGAGAGAAAAGATGTGAAAGAAAGAGTAGTGAACAATGAATGAAAAGGGATGAGAATATATAAAAAGA[A/G]AGGGTAAGGTTTAGAAGTGGGGGACTTGAAACAAAGAAGTGGAAGGACAGCTATTAAGGC
SNP_100000176	TCCCAACACCACGGCAGAAACGTCTGAATGGAATAGCCTGTTTGTGGGCAAGAACATCTTCCAAGTACCTTTTAGCCTTGATCAATGGCATCTTCCTGAT[A/G]GAAAACGCTGTTTCCCTAGTGTTCTTGAAATGAACTCTAAGGTCAGCACCTCTTGCCTTGGTGGACTTGGTGGGATTATCGGGCTCTCTTGAGTACTTAA
SNP_100000177	CGGCTAATATTACCCTTCTACGTGGAAATCATGAAAGTAGACAACTCACCCAGGTCTATGGATTTTATGATGAATGCCAGAGAAAGTATGGAAATGCTAA[C/T]GCTTGGCGATACTGTACCGATGTCTTCGACTATCTTACACTTTCTGCAATTATAGATGGAACTGTGCTTTGTGTTCACGGCGGCCTTTCTCCAGACATTC
SNP_100000178	CTGTAAAGAATAAACTTGCCAAGAATGCTTACTCTTTGCCAGAGGATTTTGCTTACGATGTACGGTTAACCTTCAACAATGCATTGACCTACAATCCGAA[A/G]GGTCACGATGTTAACACTGCAGCGATGCAGTTACTTATGAAGTTTGAGGAGCTTTATCGTCCTATACATGAGAAATTTGAAGAACGTGGTGGTTTTGATG
SNP_100000179	CAGCGATGCAGTTACTTATGAAGTTTGAGGAGCTTTATCGTCCTATACATGAGAAATTTGAAGAACGTGGTGGTTTTGATGATGAATTACAGGCCAGCTC[A/G]TGGAACCATATTGAGCCAGAGAGGGAGAAGGTCAAGAAGAAAGATAAACCGATTCCAATCCCCCCACCAGTTGCTAAACTGCAAGAGCCACCACCTGAGC
SNP_100000180	AGAAATTTGAAGAACGTGGTGGTTTTGATGATGAATTACAGGCCAGCTCATGGAACCATATTGAGCCAGAGAGGGAGAAGGTCAAGAAGAAAGATAAACC[G/T]ATTCCAATCCCCCCACCAGTTGCTAAACTGCAAGAGCCACCACCTGAGCTTGCTAGTACTTCTAATCAGCCAAGCACTTCCAATCCACCATTGGTGCAGT
SNP_100000601	TTGAGCCAGAGAGGGAGAAGGTCAAGAAGAAAGATAAACCGATTCCAATCCCCCCACCAGTTGCTAAACTGCAAGAGCCACCACCTGAGCTTGCTAGTAC[A/T]TCTAATCAGCCAAGCACTTCCAATCCACCATTGGTGCAGTCTCCCGTGCGCACACCTTCCCCAATGCGTGCACTTCCGGTGAAGCCCTTGAAGCAGCCCA
SNP_100000604	GCCTTTAATCTGAAGTGTTTCGCTACATAGCGAACACTCACATTCTCAACCGATGTGGTTTGAGAGACTTATAAGTAACAGGCTCAGTAGCCATTTCCGA[C/G]GCAGTGTTCTGTTTCTGTTTCTGCCCCCAATGTGTTTTACAAGGCACATATTTCAGACTCTGCGGATTCGAACAAGGCTTCACCTTACATTGAAACGCAT
SNP_100000181	CGTACATCTTCTTCATCTCAGCTTTCTCTTCCAAGTCCTTTGACTCCTTCCTTCTGTCTCCGGCAACAACTACGAGGTTCACCAACTCACGAAGCTTGGC[A/G]TTCTTTCCGTACCATTCAACAAGTCCTGTAATGTTCTTCACACGGTCCAACCTTGCCATGGTGAAGATAATCGGCTTGCTGCGGTCCTTGAGCACACATA
SNP_100000605	TGAATGTCTTGACAAGAGTCTCAGGCTTGATTACCAATGCACCCTTCATGTTAAACCTTGATTGTGACATGATTGTAAACAATCCAAAGATTGTTCAACA[T/C]GCAATGTGCATTTTTCTTGGCTCAAGAGGAGAAAAAGAGGTTGCTTTTGTTCAATGTCCTCAACGATTCTACACTTCACTCAAAGATGATCCTTTTGGGA
SNP_100000606	CCAAACATGCTAGTATATTACAAATATTGCAAGTGTATCTTTGAAATCAATGTGAGTATGACAAAGTCATGGTAGCACTCTGACAAAGCCTAACTCACAA[A/T]CAATCCAAACATGCACTAAATAGAAGGAAAAAAACATAAAAATATTCAATTAAGTGGCAACACTCACAAGACACAACACTAAACAAAGAACTCATGAAAA
SNP_100000610	ATCAAATCATCGGCGAGTTACCGGCTGATTTCGGAAAACTCCGTCGACTGAGTCGCGCGTTGCTGAGTCGAAACCAACTTGTTGGTTCGATTCCTAATTC[G/C]GTTCTTAAAATGAACCGGCTCGCAGATTTGGATTTGTCTTCAAACAAGATAACCGGTTCAATCCCGGTTCGGCTCGGAAAAATGCGGGTTCTATCTACAC
SNP_100000609	TAAAACTTGATGGCAACTCTATGACCGGTAAAATACCATCCAGTTTGTTAAGCAATACGGGTATGGGTATTGTGAATTTGAGCCGAAACGGTTTTGAAGG[A/G]TCCATACCTGATGTATTCGGGTCAAAATCTTATTTTATGGTTCTTGATTTATCGTTTAATAACTTAACGGGTCGGATACCCGGTTCATTATCATCAGCGA
SNP_100000611	ATTCACTACATTCACAACAGTAACAAAAACATAATACATATTGAGAATCAATGGACCTGGAAAGTAAGCAAAATCACCACCTGGATTCTGGAAAGTATTC[A/G]GTAACACTTTTAACATGTCTTGCAACTTTTCCTACAGTAACCAGGAAGGCCAGCAGATCCAACCATGTATTCAGGATTCTTAGTGCATTCTCCAAGGGCA
SNP_100000182	CGCTTCACATACTGCAATGACTTCTCAAATACCTGAGAAACTTGATTCACAGCATCATCAGATGACTGCTGAAGCTGCTCATATTTGTGCTCCAGAATTA[A/G]TGAAACTTCACAGTTCATCAAACACTTCGCTTTCAAAAACTCGTCTCCGATTTTGAGTTCTGCGGCGTTTTCCTCCTCTTCGCCAGACATGGTCTTGAAA
SNP_100000613	AGAATGGGGATGCGCTACAGCCCATACTATTGAATGCCCAATTCTACATGGATTTATTGATTATTGGATGGACAGACATAATACTCTACTCCTTCACCCT[A/G]ACATGTTATCATGGCTGATGTTTTGGCCTATAATGAGAGTAGTATCATCTTACCTGGTAACCTAGACTGAGCTTGTTTGTTCTGAGAGGATTGAACATAT
SNP_100000183	TTAAACCCTAGCCGCTTCACTCATTTCTCAGTAACTTTGAAGGCTTAGCTCAGTCTTCAATCAAAATGGCTTTCTGCAACAAGCTTGGAAACCTCTTGAG[A/G]CAGGGTGCCACTCAGAGCAGCAATGCTCCCGTTTCATCCATGCTTAACTATCTTCGCCATATGTCATCAAGCAAGCTTTTCATTGGAGGCCTTTCTTATG
SNP_100000616	ATGATGGCTTTATTTTGCAATACACTTGCATAATACTCAATCACAAGGAATAGATGTATGTGCCTGCACGCTTGTGCAGTGCCAACAAACATCAAAATTC[T/G]TGTATCGCCATCATGGCTAAAACCCGTGAAACTTGCAGTACAAGTAATTCCAAAGAGACACTGTATCTAGAAGCATTATTCAAAACTGAAGCTACTTCTC
SNP_100000615	CCTCGGGAGTTCCAAGAACCCAATTGCGAATGTGGTCACAAGCAGAACTAGCAGCAGATAGTGCGCTTGAAAGCTTTCTAGCCTTTATAATTGCAGCACC[A/T]CGTTGTTGAACCGTAGATATGAATTCTCCATTCAACCAGGAATCGTCGGAAACAAGTTCACGGACAGGCTTCTCCCCGGCGGAGGTGTTAACAGTTGCAT
SNP_100000185	CTCTTGTTTTCTCCTGTATGGGAGCGGCTTACGGTACGGCCAAGAGTGGCGTCGGAGTTGCATCGATGGGAGTGATGAGACCTGAACTTGTTATGAAATC[T/G]ATCGTTCCGGTTGTTATGGCTGGTGTGTTAGGTATCTATGGTTTGATTATTGCGGTTATCATCAGTACTGGAATTAATCCTAAGGCCAAATCTTATTATC
SNP_100000184	CCAAGAGTGGCGTCGGAGTTGCATCGATGGGAGTGATGAGACCTGAACTTGTTATGAAATCGATCGTTCCGGTTGTTATGGCTGGTGTGTTAGGTATCTA[C/T]GGTTTGATTATTGCGGTTATCATCAGTACTGGAATTAATCCTAAGGCCAAATCTTATTATCTCTTTGATGGTTATGCGCATCTTTCTTCTGGTCTTGCTT
SNP_100000186	GACACTCAATGCAAAGATCCATGATATGATTCCTGCAGATAGCGCAGTTATCAACAACAATGTCCCAAGCCCAGAGAGAAACAGCATTCCACTTCTTGAT[C/T]TCGAAGCGCTTGGGCTTCTTGGAAGAAGAGGGACCGTGAGAGCAGGAGGACTCGCCGGCGGCTACCATAGGGACGTCGGAATCTAGGGTCGCCATCTCTC
SNP_100000617	TTTGCTTAGCTGCGAAGACCCCCCATGTCACAGCATTCACATCTGTTTGACCCACATTAGATTTCCAAACCCCTTCTTTATTCACAGCCATATATGTTAG[A/G]AATGGGCGATCCTTGCATTTCTCGATAAGTGCATCCAGTTTTTCCTTAGAGCAGAAGAACTCTAAGTATGCCTTCTGGTAAACATACCCACCAGGTCCAC
SNP_100000618	GGTATCTTTGTTTTACAAAAACCAGTCATGCGGATAAAGCCCTTGTAATTGTTAATGGGCATAATTCCAGGTACAATAGGACAAGTTATTCCAATTTGGC[A/G]ACAATCGTTCACAAATTTGAGGAATATATCAGTGTCATAAAATAACTGGGTGACAATCAAATCGGCTCCAGCATCAACCTTGCTCTTCAAGTAAGCAAGA
SNP_100000619	GATCCTCAGTATGAAATATCTGAAGAAGCATATTCTTTCCTTTCAAGTGTAACAGATGCTAATGGTAGAAAATTTGAAATCATTAAACTCCATGTCCCCG[A/G]TCCACTATACATGACAGAGAAAGAGGCTGCAGGGGTTTTCCAGGATGACTGCGCCAAGCCAAGACTTCCTGGTACTAGGCTTGCTGCTTCATATGTAAAC
SNP_100000018	CATCACGAAGTTGTGGGAATTGAAGGTTCCAGGGAGATTGTATTGTCAGGTGGAAATATACATTGCATCACTCAGCAACAACCAGCCATTTAGCGATGCT[A/C]TCCCCAACAACGTTGATATGTATTGGGTAATTTTATTAGGATGATCGATTAATTGCTTGATTTTCATATGCAATAGCTTGCATTGAAGTGTCTGCAAATA
SNP_100000019	ATGTTGAGAGTATTCCTAGATTTTCGCATTCTATGGTGCTTGAAGGCGGAAGCATCCATGTGGATGGAGAAGGAACATGTCTTACCACAGAAGAGTGTCT[A/G]TTGAACAAGAACAGGAATCCACATATGAGTAAGAGCCAAATAGAGGATGAACTAAAGGCTTATCTTGGAGTCAGGAAGGTTATATGGTTGCCTCGTGGAT
SNP_100000620	TAAGAGCCAAATAGAGGATGAACTAAAGGCTTATCTTGGAGTCAGGAAGGTTATATGGTTGCCTCGTGGATTATATGGAGATGATGATACAAACGGTCAT[A/G]TTGATAACATCTGCTGTTTTGTGAAGCCCGGCGTGGTTCTGCTGTCTTGGACCGATGATAAAACTGATCCTCAGTATGAAATATCTGAAGAAGCATTATC
SNP_100000189	GCACAGTCTCTATAAATATCCTAGTCTTCCTGTAACAATCAGTTGTAGTCACAAGATGTCCACCGGCTGGAACCAGCGCCATGAGCATAACTATGCTAGC[A/G]CACATTCCAGATGCCAATAAGACAGTTGACTCAGCCCCTTCCAGTTCACTTAATTTCTCCTCTAAAACAGTACTGGTTGGATTCCCATAGCGCCCATATT
SNP_100000190	AGGCTGCTGGAGTGGAAAAGGGTTCGAAAGATCCCAAGGCACAAAAAGTAGGAAAAGTCACAATTGATCAGTTGCGGACAATTGCTTCTGAGAAGTTGCC[A/G]GACTTGAATTGCTCGACTATCGAATCAGCTATGAGAATTATAGCAGGCACTGCAGCAAATATGGGAATTGATGTTGATCCTCCTGTTCTTGAAGTCAAAC
SNP_100000621	CAATGGAGACAAAAGAGGCGAAACTATGGCCCTTTTGCATGAAGCTTGTCAAAAATGGGGTTGCTTTCTGATTGAGAACCATGAAATTGAAGGGAAGCTG[C/T]TGGAGAAAGTGAAGAAGGAAATTAATAAGTACTATGAAGAAAATCTGAAGGAAAGTTTCTACAAATCTGAGATAGCGAAGAGTTTGGAGAAAAAGCAGAA
SNP_100000622	AGGAAATTAATAAGTACTATGAAGAAAATCTGAAGGAAAGTTTCTACAAATCTGAGATAGCGAAGAGTTTGGAGAAAAAGCAGAACACTTGCGATATCGA[C/T]TGGGAAAGTTCGTTCTTCATTTGGCATCGTCCGGCCTCTAACATTAGGAAAATTCCAAATCTCTCTGAGGAGCTTTGCAAGACCATGGATGAGTACATTG
SNP_100000623	GTTTCTACAAATCTGAGATAGCGAAGAGTTTGGAGAAAAAGCAGAACACTTGCGATATCGACTGGGAAAGTTCGTTCTTCATTTGGCATCGTCCGGCCTC[C/T]AACATTAGGAAAATTCCAAATCTCTCTGAGGAGCTTTGCAAGACCATGGATGAGTACATTGAAAAACTAGTTGAATTGGCAGAGAAATTATCTGAGCTAA
SNP_100000626	ACAATTTTCACTGCCAACTAACTCATTGCACAATTGTGCAATTTCCAACCTTTCTTCACTCCCAAATTCCAACTTCCATAAACCCATTCTCAGAAGCACA[A/T]CCTCTAAACATACCATTGCAGTTATATCCATAAGCAACTTCACCTTTACTCGAAACCGCAATCAGTCCAGCCATTCCTTCATCCAACCGATTCTTAATCA
SNP_100000624	CATTGCAGTTATATCCATAAGCAACTTCACCTTTACTCGAAACCGCAATCAGTCCAGCCATTCCTTCATCCAACCGATTCTTAATCACATAATCCACAGC[A/C]TCTTGAAGTCCAAGGCCTTTGTACTCCATAACAGCCGACACCTCGCGCGCCAATGTCCCGCGAATGATTGCCTCGCCTTCGCCAGTGCACGACACGCCAG
SNP_100000629	TAGCTGCAAAGGGAGATGATGCACAAGAATGTGATAAGTTTGCCAAGTATTATCGTGCTCTTTGCCCTGGCGAATGGGTTGACAGATGGAACGAGCAACG[C/T]GAGAATGGAACATTTCCAGGCCCGCTGTAGTGTGGCATATGTCTGAGATAGATGCACAATTCACTTGCAGTATTACATTTAAAATTGCGAGATAAACTTC
SNP_100000628	TAGTGTGGCATATGTCTGAGATAGATGCACAATTCACTTGCAGTATTACATTTAAAATTGCGAGATAAACTTCCAAACATTTTAGGGAATGTTCAATGTT[A/G]CGCATTGGGTTAATAAGAAATTTTGCTTTTCGATTTTAAACCAGCTTTAGTTGTAAAATTGCAGGAAATGCTTCTGGTGAAATGTCCAGATATCTGTCTT
SNP_100000191	AACCTCATCATAACATCATGAAACTCACACTCTCCCTCTTGTTCCTCTCCCTCTCCCTCTCCCTAGTCCAAGGACTAAACCCTAAATGTGAC[A/C]TCCAAGACCATAGCTCAACCCTCCAAGTGATCCATGTATTCAGTCCATGTTCTCCATTTAAGCCATCAAAACCACTTTCATTTGAAGAAACCATCCTCCA
SNP_100000630	GGCTTAGTGCTCAGCCCAAGAGGATCAAGTTTACCCCTCTTCTCAAGAATCCTAGAAGATCATCACTCTATTATGTTAACTTGGAAGCTATTAGGGTTGG[C/T]CGGAAAGTCGTCGACATTCCTCCGACCGCATTGGCGTTCAATCCGTCCACTGGAGCTGGTACCATCTTTGATTCCGGTACCGTGTTCACCCGACTAGTTG
SNP_100000193	GTACCATCTTTGATTCCGGTACCGTGTTCACCCGACTAGTTGCACCAGCCTATGTGGCCGTCCGAGACGAGTTTCGTCGAAGAGTTGGGCCGAACCTAAC[C/T]GTGACAACCCTAGGAGGGTTTGACACATGTTACAATGTACCGATAGTTGTACCCACAATAACGTTCATGTTCACGGGCATGAACGTGACACTACCAGAAG
SNP_100000631	TTATTGGAAAGGTGCCTGTTTTCGGAATTTGCATGGGACATCAATTGCTAGGCCAGGCTTTAGGAGGTACAACCTACAAGATGAAGTTTGGTCACCATGG[A/G]GGAAATCATCCCGTTCGCAACCTCCGAACTGGCCGCGTTGAAATTAGTTCCCAGAACCACAACTACGCGGTCGATCCTGCCACACTTCCGGAAGGTGTAG
SNP_100000195	AATTGATTCGGATCTCACCTTGTGTCCCTGTAAGAGGCTTGATGTTCCCCATCTTGATCAATGAACTCTTAAAATCTCTAGCAAAAGCCAAAGGACTCTT[A/G]CTATAAAGTTGCACCAATTTGTCACTTTCTCTACCTTTTCCCTCAAACAATTGTTGATCAGAATGAAGAAGACCCTTTTTGTATATCAAATCTCTATAAT
SNP_100000632	TCCCCATCTTGATCAATGAACTCTTAAAATCTCTAGCAAAAGCCAAAGGACTCTTACTATAAAGTTGCACCAATTTGTCACTTTCTCTACCTTTTCCCTC[A/G]AACAATTGTTGATCAGAATGAAGAAGACCCTTTTTGTATATCAAATCTCTATAATATGTTGTGTCAACTTTTGTAGGAGTGGAGTCTAGTGGTGTTAAAT
SNP_100000633	CTCTACCTTTTCCCTCAAACAATTGTTGATCAGAATGAAGAAGACCCTTTTTGTATATCAAATCTCTATAATATGTTGTGTCAACTTTTGTAGGAGTGGA[A/G]TCTAGTGGTGTTAAATTGTTGTCACCACCTTTTCTAGGACATGTTTTTCTTAAAGATGCTGCAAAACCAGGCTCAATGTTTGTTTCATTGTAGATTCTGT
SNP_100000634	GTTGATCAGAATGAAGAAGACCCTTTTTGTATATCAAATCTCTATAATATGTTGTGTCAACTTTTGTAGGAGTGGAGTCTAGTGGTGTTAAATTGTTGTC[A/T]CCACCTTTTCTAGGACATGTTTTTCTTAAAGATGCTGCAAAACCAGGCTCAATGTTTGTTTCATTGTAGATTCTGTTTCTAAATGTTCTGCACTTTGCAA
SNP_100000635	TATCATGGGCTCTTGTCCACTCAAAACGTCCAGAAGATGTGCAGCGTGGGATAGCAATGCTTCAATCATCATTACCTAGCACAGTAGATCCGCTGCAGCA[A/G]AGGGAGAATCTTTATCTTCTGGCGGTTGGATATTATAGAAGTGGTGACTATTCAAAGAGTAGGGATCTTGTTGAGAAATGCCTTGAGATTGCACCTGACT
SNP_100000636	GCATTGCTGCAACTGTGGCTGCAACTGCCGTTGGACTGATTGCTGGTGGGATTGCAGCAGCCGCATCTCGTAAAAGGTGACAGAATCGTTTCTATTAAGC[A/G]TATGATCGCAGATGATGTGTAAGAAGAAAACATATATGGTACTGTGATTTTGCTGCATCTTACTGCTTTTAAAGAATGGAGCAAACAATGATGTGTACAA
SNP_100000638	ATATAATCCCTTCCAATTCCATTGAAGAACGATTAAACAGGGCTGAGAAGCTGAGAAATCTGAGGTTTGGGATCAGTATTCATACCAACAATGATAATAA[A/G]AGGAATGAAACCGTAATGAGCGATAACCTTCGTTTTCTTCAACCCCCAAGTTGTCCATTCCTTGGCGGAATCAAGCAGCGATCGATCTTCCGATCCTTTC
SNP_100000639	TTGGTGTCCGAGGAAACAATTCTGTCTGTGTCGTTACTCAGAAAAAAGTTCCGGACAAACTCTTGGACCAGACAAGTGTAACACATCTCTTTCCCATCAC[A/G]AAGTACCTCGGTTTACTGGCAACTGGCATGACAGCTGATGCTAGGACACTGGTTCAACAAGCAAGAAATGAAGCAGCCGAGTTTCGCCATAAATATGGAT
SNP_100000641	AATAGTGTTTGTTTCCATGTGAGATGATCAAGAACTGCATTTGAAAATGTGTCTTAAACATGAAAGGATTAAAATGGTTTCATGGCACTGCTTCCATCTT[C/T]TCACATTCTTCTCGAACTTCTTGAAAAAGAGAACTGGACAAATACCTTTCACCAAAGCTTGGAAATACAACCACAATAAGCTTTCCCTCATTTTCAGGTC
SNP_100000640	TGATCAAGAACTGCATTTGAAAATGTGTCTTAAACATGAAAGGATTAAAATGGTTTCATGGCACTGCTTCCATCTTCTCACATTCTTCTCGAACTTCTTG[A/G]AAAAGAGAACTGGACAAATACCTTTCACCAAAGCTTGGAAATACAACCACAATAAGCTTTCCCTCATTTTCAGGTCTCTTTGCAACCTGTAATGCAGCGG
SNP_100000642	TCAACTCATTAGGGCATTGTCCGTTGATATCCGCGGTGCAACTGATTTTATGACATCCGCCGTTAAGAGGGAAGAAATCCATTGGAATGTTGAATCCGTC[A/G]ACGAGGGAGATGTCGTAGAAATCTTGATTTCCGAATTGGTTTAACGCGAATTCGGCCAATGTGTTCGGTGGCACACCCCAACCGCTGCACTGGAGTCCAC
SNP_100000643	ATGTGTTCGGTGGCACACCCCAACCGCTGCACTGGAGTCCACCAGTGCAGTCACCTGTCTGGCAGCGGCCACGACCGCTGCCATCAAAGTTACAACCGGT[A/G]CGACCCCAAATACGAGCCATGGCGGTTCCAGGGTTAACCCAGAGGTTCCATGTTTGACCTCGGTCGAGACGGCGGCCACCGCCGGGGCTAGAAGCTGCCC
SNP_100000646	TTTGCGTGGATGAATGCGAAGCCACTGCTTACAAAATACTTAGTTGTATCAGTGCCTTCTTGTACCGTAAGGACCCCAGGTTTCAACTCTGCGATTGTTG[C/G]GACGTGTCCTGGGAGAACACCCATCTCACCGGTTGTAGCTGGGATTATAACACTATCAACCTCTTTAGCGGCCAATTGAGAAGAATAAGGAAGAACGAAA
SNP_100000196	ACACATCACCGCCTTTGGCCTTGAATGCCTTCATATGCTCCTCAATATGAGCCAAATCTTTATCTCTGCACCCAGCATTGACAACCAAGTAAAGATGATC[C/A]TCTGTCACCTTAGTAATCACGGAATCATCGATCGCCCCTCCCTTTTCATTAGTGAAAACAGTCAAAGTCCCGGTTCCGTGGGCAAGAGCAGCAACATCCG
SNP_100000648	AGAAGTACGACAGCCTTGCAATGGCATCCACAACATCAGTAGACTTATCCATCACAATCACAGCTGCAGTCCCCAAACCTGTCTGGGCAGCCTTCAATGC[A/G]TCATAATCCATCAGAACATCATCACATACATTTTTTGGAATCAGTGGAACAGATGATCCTCCTGGAATCACAGCAAGTAAATTGTCCCACCCTCCTCTAA
SNP_100000649	GCAGCCCATACAAGTTGGTAAAAATCCTGTCCTCATCCTTCAGTCCACCGAAATGGGTTTTCTCTGGAGGTGGAGGAGGTGGTGGAGGCTGTGGTGTATT[C/T]GCAGTTGAAGCACCCTGAGTGCTAAATAATCTATAACCAATACCCAACTTCTCACTACGTTGTTGAGCCAACACTGCCCTCTTTAAAGAAAGAATGCCTC
SNP_100000198	TCTTTTTTTTTAATTATGACTAATGTGTAACATTTTTATTTTTCATTAATGTTTTGAAATTGAAACAACATCTGAAATGAATGAGGGTTGAATACAACAA[C/G]TATAATAACCGAGCAACATCAGGCAACAACAGATATGCCATTATCCAACACAAAAAAATACATACATATCCAACCTTAGGAAATAATCAACGACTCATGA
SNP_100000650	ATCATAATGTCAGCTGAAACTCAGTGAGACGTGCTTTTGAAGCAAGCATATATTTTTGGTGAGTATTATACCAAATCATTATTATCGGCACATGACAATA[C/A]TTCTGTTATGTATGCATTGATTGTCATACATATGTACCTGATAGTCCCTTTGGGAATTCTGTTGTAACCTTGAATAAGTTGAATCAAAGTGTTGATGTAT
SNP_100000199	CACTCATAGATTGATCCCGGCGGGTAGAACATAAACCAACTTGTGAACATACGTCACTTGGTTTTACCCCTGATACTAGGAGATCCCATATCAACTCTCC[G/A]TATTGAGAAACAACTGTCTTACATTCTACACTCAGAACACCTTCAGCTCCAATGGCGTGGTTGATTTCAGCGACAACAGGAGTTGGACCAGCAAGCAAAG
SNP_100000652	ACCAATTATGGGTATAGCATGCAAGAGAAAAGTAACATTTGGATGATGGAACCCAAAGGTTGGAACTACCGGTATCAAATATGACGGTAAATGTTTGTGG[C/T]GGCGTGCCAATGCCAATCTCACCGAAATACTGAGCATTCATATAATCTTTCAACGGTACTTCAGCTTCATCGTTTGACTTACCAATATACCGATCATGTG
SNP_100000200	TAAATGTTTGTGGTGGCGTGCCAATGCCAATCTCACCGAAATACTGAGCATTCATATAATCTTTCAACGGTACTTCAGCTTCATCGTTTGACTTACCAAT[G/A]TACCGATCATGTGCACTCATCATTGGTCTTCCTGATCTTAGTTGATGTTCCCTTGCTTTTCTAAAAGCATTTATACTATGAATATCTAGAGGTCTCTTCT
SNP_100000202	CAGCTTCGGTCCCCAACTCTTCATTTACAGGCAGTGGTTGAGGCGAGTATGTAAAGGAAAGATCTTTGTTTTCGGATAGAGCTATGAGCTCTTTCTCCTC[C/T]AACCCTTTGGTTGGCCCCAAGCTGCATCTTTCTGGAGTGTGTTTGGCCAATGCATCTCTAAACTTCTTGATCGTCGCATTGGTGCAGCTAAAGCTGCATA
SNP_100000653	TGATCGTCGCATTGGTGCAGCTAAAGCTGCATACTCGACCCTGAGCGCCTCTATAGAACCGGAAAAACGGAAGGACATGAACATTAAGACTGTAACACAT[G/A]GATTTATGCTCCTCATAGTTCACAGAAAGGAACTCAACATCAGGATTCATCTCTGCAAATTGACATATCTTAGGATGAAGGGCTTTGCAGCCACCACAAC
SNP_100000085	AATTTACTGGTAAAAAGAAGTCCTCTAAAAAGAAAAGTGGTAGTGCTGCTGCCAAAGTGAGTAATGAAATTGAGTTTGGGAATGAAAGTGTAGATGCTGT[C/T]GAGAGTGAGAAACCTAGTGCTGGAATTAGTAGTACTAATGCTGACAATGGCAATATAAGTAAGAGTGAAGAAATAGTTGGAACTTCCAAAAATAAGAAGA
SNP_100000654	CCCTCTCAGCATAACTCTGAGCATCTTCTGTGTTAACAGCACGGAGATGCTTGAGATCGGTTTTATTGCCAATCAACATGATGACAATGTTGGCATCAGC[G/A]TGATCCCTGAGTTCCTTGAGCCATCTGGTGACATTGTCAAAAGTAGTAGGTTTGGTGACATCATAGACGAGAAGAGCTCCGAGTGCACCGCGATAGTAGG
SNP_100000655	GGAGATGCTTGAGATCGGTTTTATTGCCAATCAACATGATGACAATGTTGGCATCAGCGTGATCCCTGAGTTCCTTGAGCCATCTGGTGACATTGTCAAA[G/A]GTAGTAGGTTTGGTGACATCATAGACGAGAAGAGCTCCGAGTGCACCGCGATAGTAGGCACTCGTAATCGCCCTGTAACGTTCCTGTCCGGCAGTATCCC
SNP_100000206	TCAAAAAACAACCTTAAAAAAACATGGCATCCTTAAAACCACTTTCAATCCTATT[G/T]TTCCCTCTTTTCCTAGTTTCCCTATTCAAATATTCTCATGCTGCTGGAATTGCAGTCTATTGGGGCCAAAATGGAGGTGAAGGTTCCTTGGCAGATGCTT
SNP_100000205	GTTTTAGTGCACAAAAGAGAGTTTACTTGTCTGCAGCACCACAGTGTCCTTTCCCTGATGCTCATTTGGATTCAGCTATTAACACTGGTTTGTTTGATTA[C/T]GTTTGGGTTCAGTTTTACAATAATCCTCAGTGTCAATACTCGAATGGAAACACTAACAATCTTGTTAATGCTTGGACTCAATGGACTTCAAGTCAAGCTA
SNP_100000053	TAAAAGCTGAAAGCCAAGGAAGTTCTCATGATCAAGAGGGTAGTAGTACTAGTGCAGGAATTCAGCTTGGGTCAGTTTTCCAGAAGAAGGCATCAACTCC[G/T]GAAGACAATGCGTCGGTTCCCAAAGCTGAGGGGTCCAACTGATTATGGGTGTCTAGGTTAAGGTTATGTGATTAGATGTTTTGTAGGGCTTGCCTTACTT
SNP_100000052	TTCCAGAAGAAGGCATCAACTCCTGAAGACAATGCGTCGGTTCCCAAAGCTGAGGGGTCCAACTGATTATGGGTGTCTAGGTTAAGGTTATGTGATTAGA[C/T]GTTTTGTAGGGCTTGCCTTACTTTGTAAAGTTATTTAACAAATTGCAGTTTTTCTTTATCTTATTTTCTTTGCCAGCCTGGTGAAGCACTGTATTTGTAG
SNP_100000657	TGCCATCAGTCAAAGCTCTCCCCATAAGCAACATCTTAGGATGATCAATGACAGTTGCACCAAATTCATAGTTAGCAGTTGGAATTTTAATAATCTCGGC[C/A]GACTGAGAAGGAACCTCAGTAGGTCCCATCGACACACTGTGATTGAGAGAGAATTTCTGATTTAGCATTTTGGTGAAATCAAAACGCATACCCTCGAAAA
SNP_100000656	ATTCATAGTTAGCAGTTGGAATTTTAATAATCTCGGCAGACTGAGAAGGAACCTCAGTAGGTCCCATCGACACACTGTGATTGAGAGAGAATTTCTGATT[A/T]AGCATTTTGGTGAAATCAAAACGCATACCCTCGAAAAGCTCAGGTTTCAACGACATCATAGCTTCGCGATGAAGTTCTTCGAAGGGAATGGGACAAGGGA
SNP_100000210	TAGCCTCCACATTAGCAGGTTTCTTTCCACCGAATATGAGTCTGAAGAAGATTGACACAAAGACAATCACAACAGATACAATAATTCCAATAGTCAGATT[G/C]GGTTGCTTCTCCCCCTTTTCAATGATTTCAATAATCTTCTCCTTTTGGCCACTTAGGAAGGGAATGTCTGCGATCTTGTACAAGAGATCGAATGCCTTCT
SNP_100000209	CTTCAGGTTTCTCAGCTTCTTCATCAATAATTTCCCTAGGTGCATCCTCATCCCAGTCCTCTGGCTTTACAGCTTCTGGGTCAGGAATTTTGGCTCTCTC[G/A]TCCCAGTCCTCGGGTTTCTTATCATCGGGGTCTGGGATTGTCTTGGAAGGGATAAGGGCAGGCTCAAAATCTTCAGAAGATAAGAAATTTGCCTTTTTCT
SNP_100000208	GGGTCAGGAATTTTGGCTCTCTCGTCCCAGTCCTCGGGTTTCTTATCATCGGGGTCTGGGATTGTCTTGGAAGGGATAAGGGCAGGCTCAAAATCTTCAG[A/T]AGATAAGAAATTTGCCTTTTTCTTTTCCTCACCATCAATTAAAATGCTCACTTCATTATCATCCTTTAGAACAGCAGTGTACACATGAGATAGTTTGTCA
SNP_100000658	CCTCGGGTTTCTTATCATCGGGGTCTGGGATTGTCTTGGAAGGGATAAGGGCAGGCTCAAAATCTTCAGAAGATAAGAAATTTGCCTTTTTCTTTTCCTC[A/G]CCATCAATTAAAATGCTCACTTCATTATCATCCTTTAGAACAGCAGTGTACACATGAGATAGTTTGTCAGACGGGACAGAAGGAGGAAACTTGAGGTGGT
SNP_100000086	CAGTCTTGGGATTCTTATGCCTGAAGATAAAATGCACCTTGTTGGTTGCCCCACACCTATCTGGACCAAACATGATAGAATAAGGAGATTCATTGTCAAA[C/T]CCCTTGGGCTTCCAACCACTCTCCTGAGTTTGAAGATATTTAATATATGCACCACCACATTCAAGTCCATTTTGAAGGCGAGTCTCAAACTGAAGAACAA
SNP_100000207	GACCAAACATGATAGAATAAGGAGATTCATTGTCAAATCCCTTGGGCTTCCAACCACTCTCCTGAGTTTGAAGATATTTAATATATGCACCACCACATTC[A/G]AGTCCATTTTGAAGGCGAGTCTCAAACTGAAGAACAACTGTTCCGTCCTTAAGACTGACAGGTGCATCAAGCTCTTTAACTATAGCATACTTCCTTGCTG
SNP_100000211	CTTCAAAGTTCACCAAAGAACTGTCTAAAATCTAAATAGAACCCAAGCAAAACCAGATACTAACTTAGATAATCCCAATCTTGTTTGCTACATCAAGTGC[G/A]TCGTAATCAGGAGTCAACCTTACATAGGCCTTCTTGGTGCCATCAGGCCTGATCAAGGTGTTAACCTTCTTTGCCTGGATGTCATACATTTTCTTCACTG
SNP_100000659	GAAGTAAATACTCCAATTCAGTGAATTTCTCGTAGAGTTTGAAAGGAACAACAATGCCAAGAGAAAGGGAGAGCCAGAAAGGAGTGTAGAGAAGGAAGAA[G/A]AGTTCGCCCCATCTTTTGCTGGGATTTGGAGCCAGCCACAAGCTTGGAGAAGGTGAAGCGGGCATTTTGGGATAACGATCTGATGCGAGATGAATGAAAA
SNP_100000660	ACATGAGAAAGTATTATGGAAGTGGAAAAACAAAAGAAGCATCATGGAGAAAATCACAGCTAGATGGGCTGCGTAACTTTATCATTGAAAATGAAGAAAA[A/T]ATCTTGAAGGCCCTTAAGAAGGATTTAGGGAAGCATCATGTTGAAGCTTTCAGAGATGAGGTTGGAATTTTAAAGAAATCCATAGATTTGGCAAGAAAAT
SNP_100000661	ACTCTTCGGCGTATTGAGCCATTCTTGTTTGGATGTACATTTTCTCTCCTTTATCGTTTACTTGTTCTCTGCTTACAGCAAAGTCAAGCCTGAAGTTCTC[G/A]GGTGCTTTCTCCTTCATCTTTTCAAATTCCTCCTTATAAAGCAGTGAGCTGCTTGTAGGGACACCTAGGAAGAGCCATGCCAAACCATTGAACTGGTAAT
SNP_100000212	TACCAACTGGTCCAGTAATCTTTACTTCTGATCCCGGCTTCAAATCGCACAAGAAATTTGAGCAAACTCCCTTAACAACTTCTCCGGCATCGTTTGTGTA[C/A]ACAAGACGTTTCACACATAGGGAAACAGTTTTGGAGTCTCCAAAATCACCAATGGCACTGCTAGCAATTGAATACAATCTCAGCTTGTGAGGCTTGCCAT
SNP_100000213	ATAGGGAAACAGTTTTGGAGTCTCCAAAATCACCAATGGCACTGCTAGCAATTGAATACAATCTCAGCTTGTGAGGCTTGCCATTCTTGTCAATACCGTC[C/A]GGAACTATCCCAATAGATTGTCCTTCTCTGTAAGGAACCTCTCCCTCAGTGCTGAAAACCATGTGCCAAGTTTCACCAGGTGCGTCATCACCAGTGATCT
SNP_100000087	AATCAATCTTGTCAACCTTAACCTCTCCATCAATAAGTTCATATACATAGACCACGACACGCAGAGCGTCGATGTCCATTAGCACAAAACTTGGGTTCAC[G/A]TCATAGGTGATGCTGCTGTAGGCACCTGATGCAGAACCTGGATTTATAACCACACCACCCTCGTGTTTGTAAGCGGTAAACTGATGGGTGTGACCCGTGA
SNP_100000216	TCAGTAACGCCTCTGATGCTTTGGACAAGATCCGTTTCGAGAGTTTGACAGACAAGAGCAAGCTCGATGGGCAACCTGAGTTGTTTATCCATATCATTCC[C/T]GATAAGACTAACAACTCTTTGACCATTATTGATAGTGGTATTGGAATGACCAAAGCTGATTTGGTCAACAACTTGGGTACCATTGCAAGGTCTGGTACCA
SNP_100000215	GTACCATTGCAAGGTCTGGTACCAAGGAATTCATGGAAGCTATTGCTGCTGGTGCTGATGTAAGCATGATCGGACAGTTTGGTGTTGGTTTTTACTCTGC[A/T]TATCTTGTTGCTGAGAAGGTGATTGTTACCACCAAGCACAATGATGATGAGCAGTATGTGTGGGAGTCCCAAGCTGGTGGGTCCTTCACGGTTACAAGGG
SNP_100000662	TTGATCTAAAATTCAAACAGAAACTAAAATAACAAACAAACAGCTTAGACATTTCTCCTTAAACTGATATCTATTTGTTTGAAGCAACATGCCTTTCATA[G/A]TGACCTTTGTAATAGGCCATAAGGGTTTCCCTAGGAGGCAATGTTTCCTTAACAATTGAATGATTGTTGAAGTCTTGGCTCCAATTGTAAAGCTTGGGAA
SNP_100000217	CTTTGTAATAGGCCATAAGGGTTTCCCTAGGAGGCAATGTTTCCTTAACAATTGAATGATTGTTGAAGTCTTGGCTCCAATTGTAAAGCTTGGGAAATTT[G/C]TCACTAGTAAACAACTTCGCTCCAAATGCTTCTTGTATAATAGGGAGCCAGTAAGCTATAAGAACAGCAGTAATGTCAACAATTCCAATCTCATCTCCAC
SNP_100000663	CAGTTAAGGAACAAGCAGATATGGAAGTTAACCTTCTTCAAGACAGCCTCACCAATATCGGCACCGCCACGACTCGCCTTGAGCTCGCTACAACCGCTCT[C/T]AACGATCTCTCTCTCCGATCTCACGGCAGTAAAATCCTCGTTCCACTCACCGCTTCTCTCTACGTTCCCGCTACTCTTCAGGATCCTCATCACGTTCTCG
SNP_100000664	ATGCTGGGATTATTTTACAGGCGAAATTGAAGCAATTAGCATCTTCATCCTAAAATTAGCTGGTATAGAATTCAATTGCTTTTTCACAAAATGCCTTGTA[C/T]CATAGAAAATTATGAAAGGGGTGTTAGAGTTATTAATGTTTTATGTTATTGAAACCTTTTAAAAGAACTCTTTCTTTGTGATGCCTCAAAACATTAGTTT
SNP_100000665	TTCACAGAAAGAAAGAGTGAGAAACAGTTTTCTAGAGAGAGAAAACTCCGCAGCTATGTCGTCTTCCTTCGACGCATTCACCGATGACTTGAACGTCAAC[C/T]CCTCTTCAACTCACCACTTCGCTACCTCCGATCAGGACGACACCTACTCCGGTTTCGGCGGTTACTCCAACTTCTCCGCCGACGGTGATGTCACCGTCGA
SNP_100000666	GACACCTACTCCGGTTTCGGCGGTTACTCCAACTTCTCCGCCGACGGTGATGTCACCGTCGATCACGCCGCTGAGGCTTCCCCGGACATCTTCGGATTCA[G/A]TGATCCAAATCCAGGTTACTCCCCGTCTCCATTTGAATCGGTTTCAGTAGAGAACGGGAACGATAACGGAAACGGTTACGGTGAGAGTGACGGTGTTTTT
SNP_100000668	GTAGCTTTATTTACATAATCGGCGAGGCGGAGCGGACGTTGTTCAGAAAACTCCGCCGGAGATGGCGGGCATGTCATCAAAGCTCCAGAGGCTCATTGTG[C/T]TTCCACCATCCTGAACTGAATCAGTACCGAGCAAAGACGCCAAGGAAGCATCACTCCAGTTATCATCAAACGAGTTCTCGAAGAACTTCAGCTGGGACTC
SNP_100000670	AGAAAACTCCGCCGGAGATGGCGGGCATGTCATCAAAGCTCCAGAGGCTCATTGTGCTTCCACCATCCTGAACTGAATCAGTACCGAGCAAAGACGCCAA[G/T]GAAGCATCACTCCAGTTATCATCAAACGAGTTCTCGAAGAACTTCAGCTGGGACTCGATATCAGCAAGCTCCTCAGAGAGTGTCTTTGCAGAATCATCTT
SNP_100000669	AATCAGTACCGAGCAAAGACGCCAAGGAAGCATCACTCCAGTTATCATCAAACGAGTTCTCGAAGAACTTCAGCTGGGACTCGATATCAGCAAGCTCCTC[G/A]GAGAGTGTCTTTGCAGAATCATCTTGCATAGGCAGCATATCCTGAGCATTGGCAGATTGCAGATTGATCTGAGATTCGCCTTCCCGGGGAGCAGGAGCGG
SNP_100000671	AAATAATTGTTTGCAAAACCGTCCCAGCTAACATTCCCAACCATATTCCCTTGGCACCAAATTTGAAATAGAAACCAAGAACTGAACCCAAAGGTATACC[G/A]ATTCCATAATAACAACCAACATTTACATATGCAACAAAACTTTGCCATCCACATCCAACAGCCACCCCTGATAAGACAGGTTGAATGCCATTGAGGACAA
SNP_100000672	CAACAAAACTTTGCCATCCACATCCAACAGCCACCCCTGATAAGACAGGTTGAATGCCATTGAGGACAATGGCAAGAGCGAGGAGAGGACAAAGATCTGA[G/C]ACAGCAGCAGCGACTTCTTCACCCTCGGTAAACATATAGCTAATGACATCTCTAAATGCAATCACCAAAAGTGCTGTTATAACTGATACTATGAAAGAAA
SNP_100000054	GGAGAGGACAAAGATCTGAGACAGCAGCAGCGACTTCTTCACCCTCGGTAAACATATAGCTAATGACATCTCTAAATGCAATCACCAAAAGTGCTGTTAT[G/A]ACTGATACTATGAAAGAAATCGCTGTCACCACCAAAACAGAAAATGAGGCTGATTTTGGATTTCCTGCTCCTAATTCATTGCTCACTCTCACACTTGCAG
SNP_100000021	GTGCCGAGTACAAAGCCAATTTACCAACAGGAATTCCCATACCCTGGCATCCGAGATCTCCGAGTCCCAAAATCCGTTCACCGTCTGTTACAACAATAAC[C/T]TGAATACTCCTTTCTGGCCAGTTTTTCAAAACCTCTAGAATTTTACCTTTTTCTTTCAAACTAATGTAAAGACCCTGAGGACGCTTGAATATGCTCCCAT
SNP_100000088	CTCTTCTCCGCGTCGCTAAAGTCACCGGTGGAGCCCCAAATAAGCTCTCCAAAATAAAAGTTGTTCGGCTTTCAATAGCTCAGGTTTTGACTGTGATTTC[C/A]CAGAAGCAAAAGTCGGCATTGAGGGAAGCTTATAAGAAGAAGAAATACTTGCCTTTGGATTTGCGTCCCAAGAAGACAAGAGCTATTAGAAGACGTCTCA
SNP_100000220	CCGGTGCCTTCTTCTTTCCGCCGCTTCCGGTGCTTTTCTCCGCTGTGTCCAAAGCTCCTACGCAGCCTTTCACGATATCGTCGATGTAGGTGAAATCACG[G/C]GCGACTTCCTTCCCTTCCTGCGTCTGGTAAACATCGATGGTTTTTCCATGAAGAATATCTTTGGTGAAGAAGAAATACGCCATGTCTGGTCTTCCCCAAG
SNP_100000673	TTTTTCCATGAAGAATATCTTTGGTGAAGAAGAAATACGCCATGTCTGGTCTTCCCCAAGGACCGTACACCGTGAAGAAACGGAGTCCGGTGAGGGAGAG[G/A]CCGTAGATGTGATTATAAGTATGAGCGATTTCCTCGCCGGCTTTTTTAGTGCGGCGTAGAGACTCGCCGGTTGATCTGTCCCCCATGTACTCTGCCTCGT
SNP_100000221	ATGACCTGCATGCTCTGATAAGTCCAACACCACAGGGTACACCTCTCCCTCTAGTTCTGTTGGGAAAGTCCAAGAATGCATTGCTGTCCACTTTCTTGTT[C/T]CTCGATCAATTTGTGTGGCTTGGTAGAACCGGTATCGTCGAGAATAAAGAACGTACCGAACTACTCGGCCGGATTTCTCTCTTCTGTTGGCTGGGTTCCT
SNP_100000222	ATTTGGATTTGCTTCGTCTCTTATATCTTGCTATCAGTTGCTTCCTCCGGCATCTGCCAAGTCAAAAACATTGTGAGCATGGAAGAATAATCTGGCTCCC[G/A]TCATGCTTCGTTGTTGTTAAATAAATGTATGAATTTGTCAGATGCTATAATTGGTATGGTTTTCATCTTAGTAGAAACAAGACCCTGTTTGGAGTTGGTT
SNP_100000674	AAAACCTTTAATCTGTATCAATTTCTTTGCAGTGAAATTACAATTCAAATTCATCTTCAAGCTTCAACGCCTCAGCAGCAGCCTCTTCCTCTTCATCATC[G/A]ATAACAAAATAGGGATTGTGAGCCTCTGGCTTGAACTTATAACCCGTAAACATATAGAAAGCAAGTGTAGCCAACTCAGCAGCAACCACACTAGTCCAAG
SNP_100000675	TTCAGAATAATAACAGCAAGCATAAAATAATGAATTCGAAACGCTGTTAACCGTTTTTTGTAAAGAACACTAATCCAAACCGCGGCGAGAGTAAAGTACA[G/A]CAAAGAGAAAATGAAATAAACCCTAGGAAGAATGGTTCTACCGGCGGAGAGATAATCACGGACGTTACTTTTTCCGTCAAGATTATACATCGCCGAATCA
SNP_100000224	GAATGGTTCTACCGGCGGAGAGATAATCACGGACGTTACTTTTTCCGTCAAGATTATACATCGCCGAATCAACATCCATGGTGACTCTAAGCTGTTGCGG[G/A]TGACAATTAGCGAAAACAAGATTATACTGATCCGCATCCGTTTCATTGTAAAGCGTGTTGAATGAATCTTTACCGTTGAGAGAATTGAAAGTGAAAACGG
SNP_100000677	CTCCCTTAAGTTATCCAACTTATTCTCCCTACCAGTCCCACTATTTTTCTTATCCGCTTCTTTCAGCTTTTGCTTGAACCGCTGCTTCCGGTTTGATAAA[G/T]TTACCTCTTCCTTCTGTTTTGATTGTGAAGGAGGTGCCCCGTGTGGGCCGAGATAGATGTTCTCTTCCTTCTTCACCTTTGCAGCAGAATTTGATGGTTC
SNP_100000676	CTTCCTTCTGTTTTGATTGTGAAGGAGGTGCCCCGTGTGGGCCGAGATAGATGTTCTCTTCCTTCTTCACCTTTGCAGCAGAATTTGATGGTTCTATGCT[C/T]GTAACATTTTCTTTAGTTTGATCTGACTCTTCAATTCCAAGACTCGGAATCACAAATCCATCAGTGTCCCACTCGTCTTCTTCTGGTTGAATTGGAGAAT
SNP_100000679	TAGGTCATGCTGATGACAAATGCAAAGAGCCTCTTGCTGTTATGGCCTTTGCTGGTGACCAAACTCAGAACATTCATTACACACCAAATTCGAATTCTAC[C/T]TTTCAAGTTTCTAATCTGAATTTCACTGCCAAAGCTGATATGACTAGAATTGCTTTCTATAGTGTTTACTACAATACTAGAAGTGATGATATGAGCTCTC
SNP_100000089	TGGGTTATAAAACTGTTCTCAAATCTCTCAGGAGCTCCAAAGGGAAGTTGATTATCATTGCCAACAATTGCCCACCATTGAGAAAGTCTGAAATTGAGTA[C/T]TATGCTATGTTGGCGAAGGTTGGAGTTCATCACTATAATGGAAACAACGTGGATCTTGGCACTGCTTGTGGAAAGTACTACAGAGTGTGCTGTCTCAGCA
SNP_100000055	AATCCTCAACCCAAACGGCACCGTCACACGCTTACAAAAATTCCCACAATCCCCACCCTCACCGGATCCAAATCTCCCCACACCAGCACTCTCCAAAGAC[C/A]TCACCATCAACCAATCAAAACACACTTGGGCTCGAATCTACCTTCCCCACAAACCACACTCCAACAAACTACCACTCATTATCTTCTACCACGGCGGCGG
SNP_100000681	ATCCAAATCTCCCCACACCAGCACTCTCCAAAGACCTCACCATCAACCAATCAAAACACACTTGGGCTCGAATCTACCTTCCCCACAAACCACACTCCAA[C/G]AAACTACCACTCATTATCTTCTACCACGGCGGCGGCTTCATTTTCTACAGCGCCGCTTCAACTTACTTCCACGATTTCTGCGCCAACCTCTCCAACAAAA
SNP_100000682	CCAAAGACCTCACCATCAACCAATCAAAACACACTTGGGCTCGAATCTACCTTCCCCACAAACCACACTCCAACAAACTACCACTCATTATCTTCTACCA[C/T]GGCGGCGGCTTCATTTTCTACAGCGCCGCTTCAACTTACTTCCACGATTTCTGCGCCAACCTCTCCAACAAAACTCAATCCGTCGTCGTTTCACTCGACT
SNP_100000226	GGTTGATATTGATCCAACCGTTTTTCGGTGGGACCAAGAGGACTCCGTCTGAGATAAGGCTTGAGAAGGATTTGAATCTGCCTTTGATTTTTACTGATGC[G/T]TTGTGGGAATTGTCGTTACCCGTAGGCGTTGATCGTGATTATGTGTATTCTAATCCAATGGTGAATGGTGGTGATAAGGTTTTGGAGAAGATTAAGTTGT
SNP_100000683	GCGTTGATCGTGATTATGTGTATTCTAATCCAATGGTGAATGGTGGTGATAAGGTTTTGGAGAAGATTAAGTTGTTTGGTTGGAAGGTTGGGGTTTTTGG[G/A]TGTGATGGGGATCAACTTGTGGACCGTCAGAGGGGATTTGTGAAGTTGCTTGAGGGTAAAAGTGTCAATGTTGTTGGACAATTTTATAGTGGGGGTAGAC
SNP_100000680	GTCAGAGGGGATTTGTGAAGTTGCTTGAGGGTAAAAGTGTCAATGTTGTTGGACAATTTTATAGTGGGGGTAGACATGGTATTTTTATAGGTGTTCCTTC[C/A]ATGTCTGAAAAAGTGTTCGATTTAGTCAAGAGTTTTCATTGATGAATTATGAGTATTGCAGTCAATACTTTTCCATGTAGTTTGGATTTTGGAGAAATAT
SNP_100000684	AGAATCGCAAAGAAATCTGCAAATACCTCTTTCAAGAGGGTGTATGCTACGCCAAGAAAGATTTCAATTTGGCAAAGCACCCAGAAATCGATGTTCCCAA[C/T]TTGCAGGTGATTAAGCTTATGCAAAGCTTCAAATCCAGGGAATATGTTAGGGAAACTTTTGCATGGATGCATTATTACTGGTTCCTCACAAACGATGGAA
SNP_100000686	ACCTCTTTCAAGAGGGTGTATGCTACGCCAAGAAAGATTTCAATTTGGCAAAGCACCCAGAAATCGATGTTCCCAATTTGCAGGTGATTAAGCTTATGCA[G/A]AGCTTCAAATCCAGGGAATATGTTAGGGAAACTTTTGCATGGATGCATTATTACTGGTTCCTCACAAACGATGGAATTGAGTTTCTCAGAACTTACCTAA
SNP_100000228	TCAATTTGGCAAAGCACCCAGAAATCGATGTTCCCAATTTGCAGGTGATTAAGCTTATGCAAAGCTTCAAATCCAGGGAATATGTTAGGGAAACTTTTGC[G/A]TGGATGCATTATTACTGGTTCCTCACAAACGATGGAATTGAGTTTCTCAGAACTTACCTAAATCTTCCTTCTGAAATTGTACCTGCCACTTTGAAGAAAC
SNP_100000227	TCGATGTTCCCAATTTGCAGGTGATTAAGCTTATGCAAAGCTTCAAATCCAGGGAATATGTTAGGGAAACTTTTGCATGGATGCATTATTACTGGTTCCT[C/T]ACAAACGATGGAATTGAGTTTCTCAGAACTTACCTAAATCTTCCTTCTGAAATTGTACCTGCCACTTTGAAGAAACAGGCTAAGCCTGCTGGTAGACCTT
SNP_100000685	CAAACGATGGAATTGAGTTTCTCAGAACTTACCTAAATCTTCCTTCTGAAATTGTACCTGCCACTTTGAAGAAACAGGCTAAGCCTGCTGGTAGACCTTT[C/T]GGTGGTCCACCCGGTGATCGCCCTAGGGGTCCACCAAGATTTGAAGGGGAACGTAGATTTGGAGGTGACCGAGATGGATACCGGGGAGGTCCTAGAGGAC
SNP_100000687	CCTTGGTAGCCTCCATTGCATGATAATGTGGCATTGTGGAGAACAAGTGATGTGCCACATGAGTGTCTGTAATATTGTGGAAGACCTTGTTCAGGATTCC[G/A]TAATCCCTGTCCACAGTTGCTAAAGCTCCTCTCAACCAGTCCCACTCCGAGGAATCGTAATGTGGCAACGCAGGGTGAGTATGCTGCAAAAATGTGATCA
SNP_100000688	CATATTTCACCAAACTCTCTGAAATCCTCCCTGGTGATTCTTTGGTGCTAAAAGAAAGGCAAGAGTTGTTTGAGTTCAAAGAGGTAGCAATTTCAAGCTA[C/A]GGGAAGATGGACTATGTTAATGGACCAGGAAGAAACCATCTCTTTGTTCCAGGGCCGGTTAACATACCTGACCAGGTCATTCGGGCTATGAGCCGAAACA
SNP_100000689	TGACAAACACATTGTCGCCTGGAGATCGAATTGTATCTTTTGTGATAGGCCAGTTCAGTTTGCTTTGGATTGACCAGCAGCAGCGCCTAAAATATAACGT[C/G]GATGTTGTGGAAAGTGAATGGGGCCGTGGTGCTGATCTCGACGTTTTGGAGTCAAAACTTGCTTCAGATTCTGCACACACTATTAAGGCTATTTGCATTG
SNP_100000022	GCCCTGATTGGAGTGGGCTCCACCAACATGGTGATTGTTTTTTGGCACACCAACGGTTAGCCATAGTTGATCCTGCTTCTGGTGATCAACCTCTCTTCAA[C/T]GAGGACAAATCCGTCATTGTCACGGTAAACGGAGAGATTTACAATCATGAAGATCTCAGAAAACAGTTGTCTAATCACACGTTTAGGACCGGAAGTGATT
SNP_100000692	CCATAGTTGATCCTGCTTCTGGTGATCAACCTCTCTTCAATGAGGACAAATCCGTCATTGTCACGGTAAACGGAGAGATTTACAATCATGAAGATCTCAG[G/A]AAACAGTTGTCTAATCACACGTTTAGGACCGGAAGTGATTGTGATGTTATTGCGCATTTGTACGAGGAATATGGAGAAGACTTTGTGGATATGTTGGATG
SNP_100000690	CAGATTATCTCGGAACCGTTCATCATGAGTTTACCTTTACTGTTCAGGATGGTATAGATGCAATTGAGGATGTTATATACCATGTTGAAACATATGATGT[A/T]ACTTCAATTAGAGCAAGCACGCCTATGTTTCTCATGTCGAGGAAGATTAAATCACTTGGTGTCAAATGGGTGATCTCCGGTGAAGGATCCGATGAGATCT
SNP_100000693	AAGGAGTTACATTGAAGGGTAAACATATTGCAGAAGCTGCTTTGTTTCTTGCTTCTGATGAATCGGCTTATATTAGTGGACACAACTTGGTTGTTGACGG[C/T]GGCTTCTCAGTCATTAATACTGCTTTTCCTAATATTAAAAAATAGATTTGATATCATTTTTTTCAACTTTCTTCGTTTCATTTTCAATTTACTTGTGATT
SNP_100000231	GTGATTGGGATCTATGGGGACCTTTCTTTTTCATTGTGTTCCTTGGTCTCATTCTTTCTTGGTCTGCGTCTGTCAAAAAGTCTGAGGTGTTTGCAGTTGC[G/A]TTTGCCTTACTTGCTGCTGGTGCTGTAATTTTGACATTGAATGTTCTGCTTCTGGGTGGACACATTATTTTCTTCCAAAGTCTGAGTCTGCTGGGTTATT
SNP_100000057	CCAAGACTTGGACATGCCCCCTTCATTCCTCTTGTGGAGGAGTCTGCATTTTCTTCATTGAAGAGAGCATTTGAGGCTCTTAACACTCACCTTGCCCACA[C/A]TACCTACCTGGTTGGGGATTCTGTTACCCTTGCTGATATTATAACAACATCCAACATGTTGCTTGGTTTCTCCAAACTCTTGGTCAAGAGCTTCACCTCA
SNP_100000056	ATTGAAGAGAGCATTTGAGGCTCTTAACACTCACCTTGCCCACAATACCTACCTGGTTGGGGATTCTGTTACCCTTGCTGATATTATAACAACATCCAAC[A/T]TGTTGCTTGGTTTCTCCAAACTCTTGGTCAAGAGCTTCACCTCAGAGTTTCCTCATGTTGAGAGATACTTCTGGACCTTGGTCAATCAGCCAAACTTCCG
SNP_100000058	ATAGGCCAGGTTAAGCAGACTGAAGCTTTGCCACCTATTCCATCTGCTCAGAAGCCTAAGGAATCTAAGCCCAAAACTAAAGATGAACCCAAGAAAGTGG[C/T]TAAATCAGAGCCCGCAAAGCCCAAAGTAGAAGAAGCTGAAGAGGAGGCACCCAAGCCTAAGGCAAAGAATCCTCTTGATCTTCTTCCCCCAAGCAAGATG
SNP_100000233	ATCGTGGTGCTATGGGGATATTGCTCGTCTATGATGTTACAGATGAAGCATCGTTTAACAATATCAGGAATTGGATTCGCAACATTGAGCAACATGCTTC[C/A]GATAATGTTAACAAAATACTGGTCGGGAACAAAGCAGACATGGACGAAAGCAAAAGGGCTGTGCCAACGTCCAAAGGCCAAGCACTAGCTGATGAATATG
SNP_100000694	TCGTCTATGATGTTACAGATGAAGCATCGTTTAACAATATCAGGAATTGGATTCGCAACATTGAGCAACATGCTTCAGATAATGTTAACAAAATACTGGT[C/T]GGGAACAAAGCAGACATGGACGAAAGCAAAAGGGCTGTGCCAACGTCCAAAGGCCAAGCACTAGCTGATGAATATGGAATCAAATTCTTCGAAACTAGTG
SNP_100000234	CCAAAAAGTCTCTCAGAGAGACTTGATTTCATATTTTCAACATGCAAACGAGACAACAAAGGTTATACATTACATCAAAACAATGACAGAGTATTTGACA[C/T]CAACATCCAACAAATGAATGATTACAGAACACAACAGGTTTTTTAATTCACTCAAACTTAACAATCAAATTCAAACGCCGCTACCTAAAAAATGATAACG
SNP_100000695	ACATTACATCAAAACAATGACAGAGTATTTGACATCAACATCCAACAAATGAATGATTACAGAACACAACAGGTTTTTTAATTCACTCAAACTTAACAAT[C/A]AAATTCAAACGCCGCTACCTAAAAAATGATAACGAGAAGCGCCCAGATAGGGTAAACCAACAGAAGTATTATGCCAATGGAATTCGACACACCATTTGCT
SNP_100000697	CGAGAAGCGCCCAGATAGGGTAAACCAACAGAAGTATTATGCCAATGGAATTCGACACACCATTTGCTCTAGTGAATGAGTTTCTGAAACCACCAGACGC[G/A]CGAATATGTTCCTGTAGTAAATAACATGCAATGACAAGACACACAATCACTCCCACAATGTCTTCTCTAAAAGTGGTTGCAATTACATTTGGAGCTACAA
SNP_100000696	GAATTCGACACACCATTTGCTCTAGTGAATGAGTTTCTGAAACCACCAGACGCACGAATATGTTCCTGTAGTAAATAACATGCAATGACAAGACACACAA[C/T]CACTCCCACAATGTCTTCTCTAAAAGTGGTTGCAATTACATTTGGAGCTACAACAACCAGAAGCACCAAAGCACCTGGTAAATCCAACCAATCAGGGTAA
SNP_100000698	AGAAAATGTATGGAATGAGTAGTGATGTGAGAATGTTGGTCTTCCAGTTTGTGCGATCCAAAACCAACAAGTAAATAGCAGCAACAGCAGCAAAGAATCC[G/A]AAGAAAGAAGCTCCAAATCCCAAACCACCGAGTTTAAGAACATGATCAGCGAGTTTATGAGCAGCTTCACCCAAGTCTCTGAAATCCGAATTGATCAACT
SNP_100000699	GTCGTCCAATTCCACCCTCTGAAGAAACATGTTACCCATCAGGTTCAGCCGATGATGATTTCGATTACGATCGTCCTCAATTTTCGTCTCAATCTGAACC[A/T]TCTGCTTATGGCGATGAAGCTCTTGCTACTGAGTATAGTAGCTATTCTCGACCTAAACCTAGACCTGCTCCTGCTGGTTTTAACCCTGGATCTGCTGGTG
SNP_100000700	CATATCATACTTTCTTCTTTACAGTTTGAACTATACTATGAATTCTTGAGCTTTCAGAACTATTGTTCTAAACTAAATGTATTGTTGGTTTGGCTTTTGA[C/G]TTGTTATAATATCCCTAATGTTTGAGTTGTTGTGTTACACTACATGTATGGTAAAGTTTGAATTTGTTTACACCTTGTATGAATTTGGATAGAATATTAT
SNP_100000701	AAATAAAAAACTCGCAACTACATTAAAAAAGTGCACTCATAATTACTATGATGGCACTTGCTTTATTAAGAGCAAGTTGCAAAAACCATTGTTTTTCAAA[G/T]TGAAGTGATTGCTCATTCTTCATCCCATAGATCATCAAGAAGAGGCTTGGTTGGTCCTTTGATGAGTCTCTCTTGATGAATTTCACTTATTTTCTTGTAA
SNP_100000090	AAGTGATTGCTCATTCTTCATCCCATAGATCATCAAGAAGAGGCTTGGTTGGTCCTTTGATGAGTCTCTCTTGATGAATTTCACTTATTTTCTTGTAATC[C/A]TCCTCACTCAATGACCAGTCAAATATTTGCAAGTTTTGGTTCATTCTCTCCTTGTCATAGCTCTTTACCACAAATGTCAATCCTTGTTCATATAACCATC
SNP_100000091	TGGTTGGTCCTTTGATGAGTCTCTCTTGATGAATTTCACTTATTTTCTTGTAATCCTCCTCACTCAATGACCAGTCAAATATTTGCAAGTTTTGGTTCAT[C/T]CTCTCCTTGTCATAGCTCTTTACCACAAATGTCAATCCTTGTTCATATAACCATCTTAGACAAATCTGAGCTATAGTCTTGCCATGAGCATCTGCCAATT
SNP_100000702	TCTTCACATACAAATCTTTCTTCTCCCCAGGTACAAAATTTGGTCCCATAATTCTGACCTTCAAACCTGTTGAAACTTTACCAGCAAAGACACGGCCAAA[G/A]GCAAAAAACCTTCCTTTATCAGATGCTGGAATCATCTTTGACACATAAAGCATGAGAGGACCATCAGGATCACAATTTCTGATAGCAGTAGCATATTGAT
SNP_100000235	CATCAACTTGGAGCTCAAGAAAGCACCTGTCCATCTTATTAACAGTAAGAACAGGCCTGATCCTTTCTCCAAGTGCCTGTCGCAGCACAGTTTCAGTTTG[A/T]ACACAAACTCCCTCAACACAATCCACCACCACTAATGCTCCATCAGTAATACGAAGCGCAGCAGTAACCTCAGATGAAAAGTCAACGTGCCCGGGTGAAT
SNP_100000703	GGTTTGTGGTCAAAGAATATTTTGCAACACAACTTCTTACTTATTCGGCTCTAGACTGGCCAGCACGTGAAGACAAGATAATACCGACAATGAGACCATA[C/T]AGGGCAAGAGCTTCAGCAAAGATAAGGATAAGAATCATTCCAACGAAAAGTTTGGGCTGCTGTGCATTGGCTCTAACACCAGCATCACCAACAATACCAA
SNP_100000023	TAACGCTTGTTTTGAAAGCATCCCTGTTTCTGCTTTTCCTTTACCATCTTCAAACCAAGAAGTTGAAATAAAATCAGATGCAACTTTAGCTGAAGCTGTT[C/A]AAATACTGGCACATCATAATATTCTGAGTGCACCTGTGGTGGATGTTGATGCACCTGAAGATGCTACTTGGATTGATAGATATATTGGGATTGTTGAGTT
SNP_100000060	GTTCAAAGCAAGTGGTTCCATCAAGCCTGCGATAGCATTATCTGGTATACTTGAAATTAAGGGAACAAATATTAAGCACAAGGATGAGATTAAGGAAGAT[C/A]TACATGGTAAACTTGTATCAGCAAACAGTATTGGAATTTACCATGACCATTTCTATATTTACTATCTTGATTTTGATATTGATGGTACACAAAACTCATT
SNP_100000705	GGGATTCTGAGATTGATGAATTGTTTAAAATATTCAGAATCACGGGTACACCAAATGAAGATACATGGCCTGGAGTGACTTCATTGCCTGATTTTAAATC[C/A]GCCTTTCCCAAGTGGCCATCTAAGGACCTGGCAACTCTGGTCCCAAGTCTTGAGCCATCTGGTCTTGATCTGTTATCTAGTATGCTTCGCTTGGATCCCA
SNP_100000706	GAATACTTCAAAGACATTAAATTTGTCCCCTGAAGTCCTGGCTTCACTGAAGAGGTGTCTATATTATTATGTGTAGCAGTTATGGGTTTTTGGCTCAGAA[G/A]TGTGTGCTATCCGTGCTATTTTCTTCAATGCTTTGGACTGAGTAATATTTTATTTATTGGTTCTTACAGATATTTTTTTATTTTCAGCTTGAGTGTGATT
SNP_100000707	GGAGACGAGGGAACGGAATCAGATTCACAGCAAGCTTGCGAAGATCAGAGTTAAGCTGACCAGGGAACCTCAGACAACATGTGACACCAGACATGGTAGC[A/T]GATATCAAATGGTTAAGATCACCAAAGCTTGGGGTTGTGAGCTTAAGGGTACGGAAGCAAATATCATACAAGGCTTCATTATCAAGAACCATACATTCAT
SNP_100000709	AGGGAAAGCTTATTGTGGTGATATTTCCAAGTTTCGGTGAAAGATATTTATCCAGTGTTCTTTTTCAAGAAGTGCGAGAGGAATGTGAGAAGATGCAAGT[G/A]GCGCCATGAAACAATTTTACTCGTTTCATGTTTTAGATGCCTTTTTAATTGTATTTTGTAAGAATGGTCGATGATACCCTTGATTTGTTTGGACTTGTAG
SNP_100000238	CAACAAATCAGTGGGGTTATGTTGTGATTACAACCCCCGATGGTGTTTTGGATCACGAAGAGGCCGCGAAAAGGAATGTAGGTGGTCAGGTTCTTGGTTA[C/T]TTTCACTAAAGTCGTCCTTTACCTTGTTATATTAACCAGCCACTGTGTTCAGCTATGTTTCGCGATAAACTTTCAAAGGATTTGATGAAAGAATGTTTTA
SNP_100000061	CACTAGCTCCTCTGGCCTTGAAGCCACCAGCAGTGCCTGCATTTATGATCAAGTCAGGCTTCAATGCTTGAATAGCAGCATATGTGACAAGGGCAGATGA[G/T]ATTGTGCCCACACTATCAACCCCAGAATTTGGATCTTTTCCCGGCCAAATCAGGTTTATATTGAGATCTTTGTATTTCCCATGATAACGCACCCAAGGAA
SNP_100000711	CGGCACATAAAGTATTCTGCTCAAGAGGCAGATATAGTTGGCTGAAATTCTTCATTTGGTCCCTTCAACGAAACCGAATCAGGCGAATTCTCAGAGCAGA[C/A]GTTGTTCTCTATGTTGTCAGCCACCTTCATTTTTGGCGAAGACGGATAAGGTGCTTTACTACCCAACCTGTCTCGCCGCTTCTCAAGAAACCTTTGAAGT
SNP_100000712	CAGACGGAACTCTTCTTTGCAGGAAAGCAGAGTGTCTGCGATGAAGTGACATTATCAGCAGCAGCAACTGGAGAAGATGGCCTTGAGGGAATCGGTGAAG[G/A]AACGGGAGATTGTTTCACGATATTCTTCGTTTCCGTAGACTTGGCAGCAGCAGCAGCCATGAGCATTATTTCTTGCATCTTTTCCGCTGGAATTCCGTTA
SNP_100000239	ATCGGTGCGCAAATATATTTGAAGCGCTTGTTGGCACACTACGAGCGGCCAAAAAACGTAAAGTAGTTGCGTATGAGGGTGAGCTACTGTTGCAGGGAGT[C/T]CATGATAATGTGGTAATCACTCTTAATCCTTCCCCTGCTGCTGTCAACTAATACAATCGTGGAGGATCATTGATCATCCTTGGCTGGTGTGATTCTATTT
SNP_100000713	ATAGGTCTGCTGTCAACAAGATTCAGATATCTAGAATTACTGAAGAAGGTGCTACTGTTTTCCCGCCATACTCTTTGAAAACATACTGGGAGTTTTCGGC[C/A]TTCAAGAATCCAACAGTTGGTGCTGAAGGTTCATGGTAACTTGCTTGTTATGAAAGAAACTATAACAGAATTTTAAATGGATTCCAACAGAACTATTTAT
SNP_100000240	AGACAGGGCTTGTTTCCAGTGGCGCTCAAATAAGGTTGATGGTGAAGGAAACATATGGATGTGTATCCGCCTCACCTGCTAGGTTAGCCATTCCAGCCCC[A/T]ACCTCTTCATCAGTTTTCCAGTATGCACTGTTTGAGCTATCACTCAACCCTTCAAGGATTGAACGTACTTTCTTCTCGGCTTTTACAGATGGAGCTAAGA
SNP_100000241	TTCGACTCCTCGCATTGCAACATAGAATTGCTGTTGTTATTACTACCAGTAGAGTCACATTTACATTTAACACAATCATTTGCAGTATAGAAATAAGTCC[C/T]ATTTGGAACAAGCAATGGAAAATCCACGGAATTATTTCCAACATTTGATTTACAAACTGGAAGAGGAACATCTAGAACTTGACCGGCTTGAAGTGTTTTA
SNP_100000714	ATGGAGTGCTTTGATTTTGAGCTGCAAGAGATATCATGTTGCAGTGCATAGAGGGATTTAAGCATTTGTTTGCTCCTCTATTGCGATGTTGTGACCTTGA[C/T]TTATATAAGCAGACAACTGGTCTTGAAGATCCTGAAATCCTTGCGAGGGAGACAGTTTTCAGTGTAAGTGAAATCGAAGCACTTTACGAGCTCTTTAAAA
SNP_100000715	AAGCCATGATTCATTCAGGAACATATGAATATGTTCAGTTAGTTAAGGAAAAGGATTAACAAACTTGAACAACCGAGAAATATTCCAATATATCATCAAA[C/T]TCAAATAGAATATTCAAGTGCGGTGTAATAATAACCATACATAGCACAAAGCCCAGTGGAGACTGGCTTTATTTACACAAAGCACGGCCTTCAGAGGTTA
SNP_100000242	CAAGATGTTCAACAGCAAGAGCATGCTCTTGTTGTGCATCAGACAAATCAAAATCATCAGAATCAGGATCATCGGGAAGTGGAAAATCCAGCCAAGTTTC[C/T]GGATGCATCGCTAAATTTCTGGCAAAAGCCACAACCTCCTCCGTAACTCCAACCACACCGTCGAGATCGTATTCCTCATCGGATCCGATTTGGAGAAAAC
SNP_100000245	TTGACTTCTACAGAGATATTATCAAAGGTCCATTTGAGAAATTGATTAGGGGAGGAAAGATAATAACATTGGATGGTCGTGAATATGTGAGAAAGGTTTC[C/A]GAAAATTGCATTGCTTTCATGAAATCTGATGGAACATACAATGATGAAGAAGAAAAAGCCATTGAAAAATTTAGACAAGCTTTTCAAGAACAACATTTTC
SNP_100000243	ATGGAACATTAGGGCTTAGTTTCTCAAAAGATGGAACAATACCAGAAGATGAACACACTGTTATAGATAACAAACCACTTTCTGAGTCAGTGTTGGAGAC[A/T]ATGATTGGAGAGATTCCTGTTTCACCTGCTTTGAAAGAGAGTTTGGCTACAAGAATTCATGAGTTTTTGAAGATTGAGAACTTCAATATTGGAAACTGAT
SNP_100000244	CAAAAGATGGAACAATACCAGAAGATGAACACACTGTTATAGATAACAAACCACTTTCTGAGTCAGTGTTGGAGACTATGATTGGAGAGATTCCTGTTTC[A/T]CCTGCTTTGAAAGAGAGTTTGGCTACAAGAATTCATGAGTTTTTGAAGATTGAGAACTTCAATATTGGAAACTGATTATTGAAAGAACTTCATAAGTTTG
SNP_100000246	AAGCTACTCCTAAATTGCAACCATGGAATGGTTTCTTTCGCTCCATGTCTTCACACGATGATCATATCACAAAAGAAGAAGTCGTCGATCGAGTACTCTC[C/T]GTCGTCAAAGATTTCCCCAAAGTCGATCCTTCTAAGGTGACTCCAGAAGTGCATTTTCAGAAGGATTTGGGTTTGGACAGCTTAGACACCGTGGAAATTG
SNP_100000719	TAAGACCATCAATCCAGCTATAACCAACTCCATCACTGAATTGTTCTTTCTGCCTATACAAAATGTGCTTTGGCAGATAAGGATTCTCTTCGTCATCAAA[C/T]GCCTTCCTCAAAATATACTTCTCAATTCGTCCTTCATCTCGTTTTATCATTTTATTCTCAGGATCAATATTCATCGCAACATTGATAAACGCCTTGTCCA
SNP_100000721	AGTAGAAAAATAATATAAAACGAAAAAAGAAAAACCATGGATCCCAAAATTCTCATTGTGTTCGTTCTTTTTCTGAATCTCATATCAAAATCGTTCCAAA[C/A]CCCTAACCCTAATCCTAAAATCCCCAAATCGACTCCATCACCGGCACACCTTGAGCTCGCCAGTTATGGTTTCCCCGTTGGTCTTCTTCCCGACACCACC
SNP_100000249	GTATGAAGGTTTCTATTAGGCATCTCGGTCCATCAATGATTCAGCAAATGCAGCATCCCTGCAATGAATGTAAGGGTACTGGTGAGACTATCAATGACAA[G/A]GATCGCTGCCCACAGTGTAAGGGAGAGAAGGTTGTACAAGAAAAGAAAGTACTTGAAGTTCACGTGGAGAAGGGAATGCAGAACAGCCAGAAGATTACAT
SNP_100000250	TTGGCCACAAGAAACAAACCGGACCATGCGACGGTGTTGGCCTTCTCGGCATAGCATGGTCCTTCGGTGGCATGATATTTGTCCTTGTCTACTGCACCGC[C/G]GGTATCTCCGGTGGCCATATCAACCCTGCCGTCACATTTGGCCTCTTCTTAGCTCGTAAGGTTTCTCTTATAAGAGCTGTTTTATACATTATATCACAGT
SNP_100000728	TTCAATTCTGCGCCAAAGGAAAAAGGTTTTCATAATTTCAGTTTAACAAAAGGAAACTAAACAAATGATATACTAGTCAACATGGAAAAGAAAACATCAA[G/A]TAATGTGGCACTGAAGTAAAATAAGAGAGCTCATGCCATGATCTTGGCAGACCTAACATAAAGACTGTCAACCACTTTCCCGACATTGGAAATGGTCTCT
SNP_100000729	TGGAAAAGAAAACATCAAGTAATGTGGCACTGAAGTAAAATAAGAGAGCTCATGCCATGATCTTGGCAGACCTAACATAAAGACTGTCAACCACTTTCCC[G/A]ACATTGGAAATGGTCTCTAAAGTGGCTGGATATATTGCATCTGTCTTGGGATCGTCGAATATGATGAGGCATCCAGCGCCTTGATCCAATGTCCCAGCAA
SNP_100000725	CACTGAAGTAAAATAAGAGAGCTCATGCCATGATCTTGGCAGACCTAACATAAAGACTGTCAACCACTTTCCCGACATTGGAAATGGTCTCTAAAGTGGC[C/T]GGATATATTGCATCTGTCTTGGGATCGTCGAATATGATGAGGCATCCAGCGCCTTGATCCAATGTCCCAGCAAACTTCTTGTCCAAAATCATCTGAGACA
SNP_100000726	CTTTCATAGCATCTAAGTCGGGTCCAACATATTGCAATCCTGCTTTAGAAGATATAATTCCACCCACATCATCGGCTTGATTCACCATGATCTTACACAA[C/T]AACATATATTTCAAGCTAAAAACAGCCTTAGGGTCTTCAAGAGCATTGAAAGACTCAAAGGCTTCAAAGAAATAGCTGTATCCAGTTTTGTAATCCTTCT
SNP_100000724	CACCCACATCATCGGCTTGATTCACCATGATCTTACACAACAACATATATTTCAAGCTAAAAACAGCCTTAGGGTCTTCAAGAGCATTGAAAGACTCAAA[C/G]GCTTCAAAGAAATAGCTGTATCCAGTTTTGTAATCCTTCTCCTCAGCATGAAGTATTCCACTCTGAAGATCTATGGCCCCTTGCTGAGCAGGAGGAACAT
SNP_100000251	GGCCACAAGTAGTTCCGACTGCGTCTGGGAGAAGACGAGTGATAATGAGAATGCGAGGAACGATATCCAAGCCTTGTTTCTTAATGCGATTGAGCATCTC[G/A]CTCTCCAAGGCACGAACTTGATCCAAAATGTAAACAACCTGACCACCGGTATCAGGGTATCCCAAAACATCATCTTGAGCAAAGTAACCGTGAGGAGAAA
SNP_100000252	CCAAGCCTTGTTTCTTAATGCGATTGAGCATCTCGCTCTCCAAGGCACGAACTTGATCCAAAATGTAAACAACCTGACCACCGGTATCAGGGTATCCCAA[G/A]ACATCATCTTGAGCAAAGTAACCGTGAGGAGAAAGAATGACAACATTAAACACCATAGGGATTCTGTCAAGGAAAGTCTCAAGAGTGCAAGGATCAGGAG
SNP_100000731	ATGACTTTCTCCCTGCCTCATCTGCCTATGAAGCGATCGAGCATTCCATGACCTTGTATGCGGACTACGTGGTGGAGAGCTTGAGGCGGTAGCTTTGATG[C/G]ATATGGGATTTTGTTTGGTCGTGAAGATATATTTTGAAGGCTGCCATGCCATGCCATTTTATAACTAAGATTACGACTGAAAAAGATATTTTGTATCGTA
SNP_100000734	ACAACAATCTACAAAATAATCCTGAAACTTTCATTTTGTTACAACATCGCATTCGTTCGATCATATAAAGCTAGTATATCTCATCGTCGGGGACATTTGG[G/A]GTTAGGAAACTCGGATCAGTGGTGTCTAGTGTTATTACTTCAACCTTTTCTGGCACTGGCAAAAGAGGAATAATCTTGTCTCCGTCGATTACCCCGTCAA
SNP_100000733	CGTCGATTACCCCGTCAATAATTCCATATTCAACTGCTTCAATGGGAGAGAGATATCTATCTCTATCAATATCTATCAGAACTTGTTCAAGCGAGCGACC[C/G]GTGAAGGATGATATAATTCTCGAAACGTTATTCTTGCCGTGCATGACTTCTGTAGCTTGAATATCTACATCTATAGCTTGTCCACTAGCACCTCCGGGTG
SNP_100000063	TGAAACCTTGGAATCCAGCACCTTTAGCAAGATCCTCAAACTCTTTCTGTGTTCTCTCTTTCCCACCTGGATTATGAGCCAACATGATCACATCAATGTG[C/A]ACCACACCTTTTGTTGCCAAGCTTGTGTCTGGTGCCACTGGAAGAATGCATTCTGCCACAATCACTTTTCCATTTTCAGGAAGTGCCTCATAACAGTTCT
SNP_100000737	ATTGACCTTCAAGAACAAACACCATTTCTGTTGCACGTGGATGAGTGTGAGGTGGGTTGAGTCCACCGGGTGCGTAGTCGATTCTTGCCATTGAAACACC[T/G]AGAGTGTTGAGTCCTGGGATTCTCTGAACATTGGCTCCTGTTACTAAGGAACCAAATGTGTTGTTTGTGGCACCTTGTTTGACTAGGAGGTTGGAGAAGA
SNP_100000736	TGGATGAGTGTGAGGTGGGTTGAGTCCACCGGGTGCGTAGTCGATTCTTGCCATTGAAACACCGAGAGTGTTGAGTCCTGGGATTCTCTGAACATTGGCT[C/G]CTGTTACTAAGGAACCAAATGTGTTGTTTGTGGCACCTTGTTTGACTAGGAGGTTGGAGAAGAAATCTTCTGCGGTTACATTGGAAGCTGGTTTGCATGC
SNP_100000253	AAAAGGGAAAAGCTGGAGAAGAAGGCATCCAGACCTAAGTTTGTCAAGACACGAACTAGATAGTTTGCTGGAACAGAAACCAGTTGCAAAATATCGCCCA[C/A]ATATCCCAGATTGATGCAGCTTCCCTGTAACTTAAAGTTATTACATGTTTCATTTTACACTGAGTTAGTTTTTCATGTACAACAATTTCCTTTTTTATGC
SNP_100000254	CTAAGTTTGTCAAGACACGAACTAGATAGTTTGCTGGAACAGAAACCAGTTGCAAAATATCGCCCAAATATCCCAGATTGATGCAGCTTCCCTGTAACTT[T/A]AAGTTATTACATGTTTCATTTTACACTGAGTTAGTTTTTCATGTACAACAATTTCCTTTTTTATGCCCCCATTTAGGGAAAGAAACAACAAGAGCATGTA
SNP_100000738	GCAGAAACTTCAAAGGCAATAGAAATATTCTAAGTAGGAGAAAAATCAAGGTTGTGTGTGAAATCATCTGTCCTGAGATCATGATAGTC[C/T]AATGGCAATACAAGACTAAAATTGCAATAAATCTAAAACTATATCAACAATGAAGTTCATTACCAGCATTAGCATGTCTTCTGGTATCATAAAACCATAT
SNP_100000739	ACCCCTTTGGACTTCAGATAGGGCACCAGATCCTCCAAGGTCGAATCATTGATAGAGTGATGGCAATAGGAAAGTATAACATCCAATGTTCCAGGCGGAA[C/T]CCTATCGAGAACATAAGTAAATATCCCCAACGGAAGTCCCGTAATCCCAATGAAACGAGTCTTCCCTGCTTCCTTCAGTTTCTGAAGTGCAGGAATTGTC
SNP_100000256	AGGAAAGTATAACATCCAATGTTCCAGGCGGAACCCTATCGAGAACATAAGTAAATATCCCCAACGGAAGTCCCGTAATCCCAATGAAACGAGTCTTCCC[C/T]GCTTCCTTCAGTTTCTGAAGTGCAGGAATTGTCTCATTAACAATCTGATCCAACGATCCAAATTCAATGTCATGGCATTGAAGAATATCAACATAATCAA
SNP_100000255	TAACAATCTGATCCAACGATCCAAATTCAATGTCATGGCATTGAAGAATATCAACATAATCAAGCTGCAACCTTTCCAAGCTCTCATCTATACTTCTCGT[C/G]ACTCTCTCTGCACTAAAATCAAACCCATCTTCGTAGCGTCCACACTTGGTTGCTACAACGTATTCACTTCTCGGAACATTTAGGGCTTTCAATGCTTTAC
SNP_100000740	GTGCTCGACGTGGTCCCTCTATGATGCCCGGTGGTTCTATCGAGGCTTACAAATACATCGAAGATATTCTTCTCAAGGTGGCAGCTCAAGTTCCTGATAG[C/T]GGTCCTTGTGTGACGTATATCGGTAAAGGTGGATCCGGTAATTTCGTGAAGATGATCCATAATGGAATTGAATATGGTGACATGCAGCTGATTGCCGAGG
SNP_100000025	ATTTCGACACTTACAGAAGGGAAAGGTTGCCGGCTAATTTGGTGCAAGCTCAACGAGACTATTTCGGTGCTCATACTTATGAAAGGACTGATATCGACGG[T/G]TCTTACCATACTGAGTGGTTCAAGCTTGCCAAGCAGTCAAGAATTTAGATTACTGTATGCAAACTCTTCATGATTTCCTAATAAATGTATTTTTTTCTAC
SNP_100000257	TAACTCCTACTTCAGCTGTCACACTGTGGATTGGAGTTTCCAATCCACCGGTGACAAACTTGAGAAGAAAACATGCAACAATGGAGCCAAGAAGCTGAGC[G/A]ATCCAGTAGAAGACACCAGTGATAATAGTGATCTGTCCACCAACAGCCAATCCAAAAGTGACAGCAGGGTTAACATGTCCACCAGAAAATGTTAGCACCA
SNP_100000742	CAAGAGGGCATTGATGTCAAAGACATAATCGGAAACTAAGAGTTTGCTACTTCATAAATAGAATCGTAAAAAAGCATTGCCATAAACAACCGATACTCTT[C/G]TGCCAATGCATTTACACAAGTGACAGCTCTCCAGCAGGAATTGATCTCTTCACAAGTTTACTCCAAGACTCGTTCGTCTCTGTGATTATTTTCAGCGCAT
SNP_100000258	CTTTGCAGTGAGTGCATCTGAAGCAAGCTTTATGGTAAGAAGTACCATCAGCAGAAAGCTGATCAACAGGATAAACCGTTTTCTCGCACGCCTTACACTT[C/G]AGCTGAGTACCAATAAACGACATCGCTGTAGCTTTCTAGATCTTGTGAGAAATGGTGGATCGGTGAAGATGGAGACGCAAAGAGCGAAACGATGAAAGTT
SNP_100000744	CATTTGCGTTCTTGTTCTCCGAGCTTGTTCAGTACAACCAAACTCAGGTTGACAATATCGGCGAACTCGAACGAAGACTGGAGGATGCTGGATATGCTGT[C/T]GGGGCTCGTGTTCTTGAGCTACTATGCCACAGAGATAAGGGAAACAGGAGGGAGACACGGTTGTTGGGTATTCTTTCTTTTGTACACAGTACCGTGTGGA
SNP_100000064	CGTTGCACAAACTATCCGATCTGAAATCGCCGACGAGGTTCGTCTTCTCTCACAAAAGTACGGCAAGGTTCCTGGACTTGCAGTGGTGATAGTAGGAAAC[C/A]GAAAGGACTCTCAAAGCTACGTTGGAATGAAGAGAAAAGCGTGTGCTGAATTGGGAATCAAATCCTTCGATATCGACCTTCCGGAGGATGCTTCTGAAGC
SNP_100000746	TGGTGATAGTAGGAAACAGAAAGGACTCTCAAAGCTACGTTGGAATGAAGAGAAAAGCGTGTGCTGAATTGGGAATCAAATCCTTCGATATCGACCTTCC[G/A]GAGGATGCTTCTGAAGCTGAAATCATAAAAAATGTTCACGAATTGAACGCTAACCCCGATGTACATGGTATATTGGTTCAACTTCCATTGCCTAAGCACG
SNP_100000747	TTGATAATGCCGGCAAAACTACCCTTCTTCACATGCTCAAAGATGAGAGATTAGTTCAACATCAGCCGACCCAACATCCCACTTCGGAGGAATTGAGTAT[C/T]GGAAAGATCAAGTTTAAAGCTTTTGATTTGGGTGGTCATCAAATTGCTCGTAGAGTTTGGAAAGACTATTATGCTAAGGTGGATGCGGTAGTTTACCTAG
SNP_100000748	TCTTAGAACCGGCTGATCGTGATGCTGTTTTGGCCAATGTTGCTCTCAAGAGCGGTAAGAACTACAATGTTGTTGTTGAGATTGCTTCGATTCTCTCACC[C/G]GAAGAGCTTTTTAACGTGAGACGCGCTTATATCAAACGCTATAAGCACTCGTTGGAAGAGGACTTGGCTACTCATACCTCTGGTCATCTTCGTCAGCTTT
SNP_100000750	CGACCAAGCTTCAAGGAGACTGGAGGCTCTGTTACTGCTGGCAATGCTTCTAGCATAAGTGATGGTGCTGCTGCATTAGTTTTGGTGAGTGGAGAGAAGG[C/T]GTTAAAGCTTGGGCTTCAGGTCATTGCGAAAATCACGGGATATGCTGATGCTGCTCAGGAACCAGAGTTATTTACAACAGCTCCAGCCATTGCCATCCCC
SNP_100000751	TACATGGTGGAGCTGTATCATTGGGTCATCCTCTTGGTTGCAGTGGCGCCCGTATCCTGGTGACACTTTTGGGGGTACTGAAGCAGAAAAATGGAAAATA[C/T]GGTGTCGGTGGTGTTTGCAATGGAGGAGGTGGTGCTTCTGCCCTTGTTCTGGAGCTCGTGTAAACGTAATTCATATTGGGTAGTTGTTGTTTTAGAGCCA
SNP_100000092	CCTCAGTATCATCGGTTCGAACAACCAAAGTTGGAGGCAGTGGAAGATCATCATCAGGGAGAGTGTCTCTCATCCAATCCTCATCAACAATATCAATTAG[T/A]ACTCCCAAACTCAGATCTGCCATTTCTTAGCTTTGCCACCACACTGTATTTCCTGACTGAGACTGAGAGGATCGGATCGATGCTACCTTGCCACTGTTGG
SNP_100000753	TCACGGGAAAACCAGTTATTCTGTGTTCAACAAGAGAGTCCAAAGCTTCATCCACAGTTGTTGTGGGCTTGACTACTTGTAATTCATCTTTCTTTGTCAT[G/A]AAGTCACCGACAGTGTATACACCATTTTTTGGCGGAACGGAATTAGCGGTGAGTGTGTTGGCGGAAAAGAGCGGCGAGCCACGAAGCGTTGGAAGATGAG
SNP_100000259	TCCCACTCACCTCGGTTGCAAGGGTGCTGATGGTTGTATCCTTTACATCCCTAAGCAAGTGTTCCACTCCTATTTCCTCAACCTCATGAGCAGCTATCTC[T/G]GATTGCACATGCACAAAGACCTTTTGGCTTTTCTGAGTAGCATTCTCTTTAACTTCCTCAACAGCATAGTATGCTTTTGTTGGAATTCCCAACTCCTTAG
SNP_100000026	AGTAATAGCATACACCAGAATAGCACTTCCAAGATGAGGAAGAATGTTTTTCACGCCCCACGACCCATTGCCTGCTCTGCAGGTGGGATCATAACCAATA[C/T]TTGTTGCGCATTGAAGCCAGGATGAGGCACTCTACGGCGGAGCTCACGACCTTCTTGACAAAGAGCACAGGCATGACAAAAGAAATGGGTTGCAAAGTCA
SNP_100000755	AGAGTGAACTAGGGTTGGGAAGCTTCCCCACAATCCTCTTCTTCCCCAAACACTCTTCTCGACCAATTAAGTATCCTTCTGAAAAGAGAGACGTTGAATC[T/G]TTAACAGCATTTGTGAATGCTTTAAGGTGATGATCCATTGAGTATTTTGCTCAAGGTTCTGTCACACGACACTGGCAATAAATATAATCACCGATTTTGG
SNP_100000754	GCTTCCCCACAATCCTCTTCTTCCCCAAACACTCTTCTCGACCAATTAAGTATCCTTCTGAAAAGAGAGACGTTGAATCGTTAACAGCATTTGTGAATGC[C/T]TTAAGGTGATGATCCATTGAGTATTTTGCTCAAGGTTCTGTCACACGACACTGGCAATAAATATAATCACCGATTTTGGCAGTTCACCGGAATGTGAGAA
SNP_100000756	TAAAACGGTTTGATGCACAAGGGGCCATTGACTATGGGCTCATTGACAAAATTGTAAGGCCACCCCGCATAAAAGCTCATGCATCTCACGAGGATGCAGG[C/T]GCAGGCATTGGTTAAGACCTCTTAGTTTACAGTCCTTTTATATTTGCAGAACCAGAGTGTTTCACATTCTATTTCCTTAGTCAACTTTGGGGATATGTAT
SNP_100000757	TTCTTCGGAATAAATAAATGCCACTCTCCTAGACATTTATCTTGTTATTTCGATTTTCTTGTGATTATATATATGATATGACGAGGAATGATACCAGGTG[C/T]ATGGCATGATTTTGTATGTAGTCAAGATATTAACCTGTATACCGTTTTACCTTTAAGCTTTTACAGTATGGTGATGATGATATATGAATGATTTTATATG
SNP_100000758	TAGCTTCGGAATTTTTCTTCACATCATCAACAACACTAGCGGCTTCCGATTCCCAACCGAATCGGTACTGTTGAACAACTTTGTTGGTGAAGAACGGGAC[T/G]GTCATGATTCTTCGCATTTTCCGCCAGTGTTCGCCGTAGACAGTGAAAACCATGTCCTGGCCTTTTCCGGTGAAGATGTCGAAGACGACGTTTCGTGTTC
SNP_100000260	CAGTGAAAACCATGTCCTGGCCTTTTCCGGTGAAGATGTCGAAGACGACGTTTCGTGTTCGGGAGCCGAACTCGACTCCTTGGGTATGGAGAACTTCTTT[G/A]GCGAGTTCCGGGGAGGAGATGACGACGAGGTTGCGTTGTCCCATGCGGAGGAGGAGGATTTCGCCGAAGCGTTTGGCTAAATCGGTGAGGTTGCGGTGGT
SNP_100000759	AAGAAGTAAGTTTTTGACTCTGTCTTCCACATGTTGTACCTTCTTAGATATAAGTTGTTTCCCCATCTCCACCCATTTATTCTTAGCAGCCTGAGCACAA[C/G]CAATCTTGAAAACTGAAGGACCCAGCTTTTTCTGAAGTTCTTCTCTGGAGATACCTTCCGGCGGAATAGCCGAAATTAGCTGAGCTTCAGGGGATCCAAG
SNP_100000760	CTGGGAAGATGGGAAAGCTAGTGATCAAACATTTGGCTTCAAAAGGTTGCCCAAGTGTGGTTGTTGTCAATAGAACTGAGGAAAGAGTTGCAGCAATACG[C/T]GAAGAACTGAAGGATATTGAAATAATTTACAAACCTCTTTCAGAAATGCTCTCTTGTGCCGGTGAAGCAGATGTAGTATTCACCAGTACAGCATCAGAAA
SNP_100000761	TGTGATGAACCTCTCAAACTCCATGGTGTAGACATCAACAGCTTGTTCCAAGACAGCAAACTGTTCCCTTTTTAATTTCTTATACTCATATCGTGCCCAC[G/A]ATAATGAAAGGAAGAACCGGACATAAAGAATCATTGAGGTGAGGCTGTATAAAGGTGGTCCATAGCGATGACGTTGCTCCTCCATGGGCCCGTCATCGTC
SNP_100000762	ATTCATTAGGTGAAACGGCGTTACCAGTATTGTCGTTTATAGGGATAATCGGAATGGCGGTGTTGTCGTTGTCTAAGAACGTCGAAACGGCAGCGTCTAG[G/A]TCGAAATTGTGACTCTCGAGGAAGAAAAGTGCTTCTTGTTGAGTGGAAGAAGTGATTTCGATGAATGAGTTGATGAGTGCGGCGTTAGCGTCGGAATTGG
SNP_100000763	GGATAATCGGAATGGCGGTGTTGTCGTTGTCTAAGAACGTCGAAACGGCAGCGTCTAGATCGAAATTGTGACTCTCGAGGAAGAAAAGTGCTTCTTGTTG[T/A]GTGGAAGAAGTGATTTCGATGAATGAGTTGATGAGTGCGGCGTTAGCGTCGGAATTGGGATTCTCACTCTCCATCTCTTTACGAGTTCTCTTCCCTTTCG
SNP_100000261	TGCTTTCGTTGTCAATATTGGAGATCATGGTCACTATTTGAGTAATGGACGGTTCAAAAACGCTGATCATCAAGCAGTGGTGAACTCAAACTACAGTCGT[C/T]TATCCATTGCGACATTCCAGAATCCAGCACCAGATGCAACTGTGTACCCTTTGAAGATTCGAGAAGGAGAGGAATCTGTGTTGGAGGAACCAATCACTTT
SNP_100000764	TCTTTCCGGCGCCATTGGATCCGACGAGAAGGCATCGATCACCGGAGAAGAGGTTGAGAGAGAAGTCTTGTATGAGAGGTTTGGAGCCTGGTGGAGGATG[G/A]CCGTCGATTCCAGGATAAGTGAATTTCAGCTCTTTGATCTCAACTGTTGTCGGCTTTGAATCTGAATTTACGTTAATGCCCATTTTGAATTTTCAGATTC
SNP_100000766	ACTCCGAAAACTCGCGCTCGCTTCCGTTTCTTCACAGAGGAATCAAATTGAACCAATTCTCTGTTTCTGCTACAAAAGGCTCTAGCGATAACCGTGTTCT[G/A]ACAGGTGTATTGTTTGAACCTTTTGAAGAGGTGAAAAAGGAACTCGATCTTGTTCCTATTGTTCCACAAGATTCTATAGCTCGCCATAAATTCAATGTCG
SNP_100000767	TGTATTGCAAACCTGTAGTATAGTGCCAGCCTTCGATGCAAATGAAGCATGATGGATTGGTTGAGTTTTCTAATAATCTTGGTTCAGTGGAATACTTGGC[G/A]GGTTCAATGATGGAACAGCTAATAATATTTTTGTGGAAATTAATGTGTGTTTTTCCATAGATGATGATTATGTAGGATGTGTGGATGTGGTGCATGTATT
SNP_100000768	CTCAACAGGATCCAAACCAGTGGAATGGTAGCAGTGGATACTTTGGATATCCCCAGGGTTATGAAAATTACGCATACGCCCCTGCTGCTGGACAGGACCC[C/T]AATATGTATGGCAGTTATCCTGCAGGGTATGCTAACTACCAACCTCCTCAGCAGCAACAGCAATTAGGATATAGCTAAGAAGTTCAGCTCCAAATTTTCC
SNP_100000769	GCTTCTCTTTGATAAGTGTATTGTCTGAGTTACGACCTCGAACACCCTCTGGGCCTGGAATGTGATGTATAGGAGTTTTCTTGTCATCAAAACCAAGAAC[G/A]ATCTCAGCCATCTCATTCATGCTGACCATTTCATCACTTCCGATATTTACCGGCTCACGGAAGTCGGATTTAGTCAGTCGAAGTACACCTTCAACACACT
SNP_100000770	ACTGCGCTCTAAGTCAGGTTCGAGGCCCAAGTTGTGCAAGGAAGCTTGTCAATTATCTTGAAGAGAACAAGGAAGATGTTGGGATAAAGAACATTATGGT[C/G]TTGGAACGTGGCTTCAATGGGTGGGAAGCTTCTGGTAGACCTGTTTGCCGCTGCAACAATGTTCCTTGTAAGGAGCATGAGAATGCTTGATCAAAGGCTT
SNP_100000771	TTTATTTTTTACCATATCATTCATCTTTCTTGTTTTGTTTAAGCATTTTTTCAACTTCTCCGCTATATGGTGAAGCATGATAAGCATACTGTTGAAGAAC[G/A]GAAAATACCACCATTTCTACACAAACCAAAATATTCTGCATTGCTTCCTCGATGTGCTCCACGTCTAATTTCAAATGACGAGATTGAATCACGCCAGCTG
SNP_100000772	TACATTCCAAAGTAAAGACCACGATACACTATAATTCCAACACACGAGATGTTGAATCCACGATAAAGGCCGGCAATGCCATCAGACTTTAGAGTTTTAC[T/G]GTAAACATCAACCATTCCATTGAATTGCCTCCCACCACCCTTCTTAGCAGCCTTTGCGTCATTTGCCAAACGGGTACGGGCATAATCCAAAGAATAGACA
SNP_100000773	CTAGCGCAGAGGATCCTACCTTGTATTTCTCGGTGGTTTTCCACCATGCCGCGGCTGATGGAAGAGGCGCACCGGTGGTGCTTACAGAGTTGATGAAATC[A/G]ACGATTATTGATCGTTGGATTGGGGTGAATGTTCCGTACCATATGAGATTAACGGTGATGCGTCCTTTAAGGAGTTGGCCGTTATGGTATTTAAGCACTA
SNP_100000777	TAGTCCTTTGAATTTCACGTTCTCCACCTGAGTGAGCATCATACCTCTTTGTACCGACTGCATCAATTTCATCAATGAAAACAATAGAAGGAGAAAGATC[G/A]TCAGCAACTCTGAAAAGTTCCCTCACAAGTTTTGGACCATCTCCCAAGTATTTTTGTATCAATTCACTACCAACTACACGCAAGAATGTTGCTGATGTTG
SNP_100000775	AGTGAGCATCATACCTCTTTGTACCGACTGCATCAATTTCATCAATGAAAACAATAGAAGGAGAAAGATCATCAGCAACTCTGAAAAGTTCCCTCACAAG[C/T]TTTGGACCATCTCCCAAGTATTTTTGTATCAATTCACTACCAACTACACGCAAGAATGTTGCTGATGTTGAGTTTGCCACAGCCTTTGCAAGCAAGGTCT
SNP_100000776	CGACTGCATCAATTTCATCAATGAAAACAATAGAAGGAGAAAGATCATCAGCAACTCTGAAAAGTTCCCTCACAAGTTTTGGACCATCTCCCAAGTATTT[C/T]TGTATCAATTCACTACCAACTACACGCAAGAATGTTGCTGATGTTGAGTTTGCCACAGCCTTTGCAAGCAAGGTCTTTCCCGTTCCAGGTTCTCCATATA
SNP_100000262	TGAATTCTCTACTTCAAACTTTGTACCATATCCCTTATTTTAGAAAGGCTGTATACCATATGCCAACAACTGAAAATGACATGCCATCTGGAAGCATCCC[A/T]TTGGCTCTACAAAGTCTATTCTACAAACTTCAATATAGTGACACCAGCGTTGCAACAAAGGAACTGACAAAATCTTTTGGATGGGATACGTACGATTCTT
SNP_100000779	ACACAAAATCCCTAATTCATAATTGAATTTTGTGAAGAACAACAAAATCTCAGAAGAAAATGGGAGATTATCACTTCATATACAAGGATCTAGATGGAGC[C/T]TCCACTCAATGGGACGATATTCAAACCAAACTCGGCAATCTTCCTCCAAAGCCACCCGCTTTTAAACCCCCTTCTTTCACCCCTGCATCCGATCCCGATT
SNP_100000778	TGAAGAACAACAAAATCTCAGAAGAAAATGGGAGATTATCACTTCATATACAAGGATCTAGATGGAGCCTCCACTCAATGGGACGATATTCAAACCAAAC[A/T]CGGCAATCTTCCTCCAAAGCCACCCGCTTTTAAACCCCCTTCTTTCACCCCTGCATCCGATCCCGATTCCATTCCCAAAGATAAATCGTGGATCGATTCC
SNP_100000781	TGCCCTACAAGCAATGATAAAATTGATATTACTCAGCTCTGGATTGGCCAGCACGGGAAGAGAGGATGATGCCAACAATGAGACCATACAATGCCAATGC[C/T]TCAGCAAAGATGAGAATGAGAATCATACCGACAAAAAGCTTCGGCTGTTGAGCATTTGCTCTAACACCAGCATCACCAACAATCCCAATAGCCATGCCAG
SNP_100000780	CAAAAAGCTTCGGCTGTTGAGCATTTGCTCTAACACCAGCATCACCAACAATCCCAATAGCCATGCCAGCAGACAAACCAGCAAGACCACAAGCAAGCCC[C/A]GAAGAAAGATGAGCATAACCATCAAAAAGATAATAAGATTTAGCCTTAGGGTTAATGCCGGTACTGATAATAACAGCGATAATCAAACCATAAATACCCA
SNP_100000782	CATTTGCTCTAACACCAGCATCACCAACAATCCCAATAGCCATGCCAGCAGACAAACCAGCAAGACCACAAGCAAGCCCCGAAGAAAGATGAGCATAACC[G/A]TCAAAAAGATAATAAGATTTAGCCTTAGGGTTAATGCCGGTACTGATAATAACAGCGATAATCAAACCATAAATACCCAAGACACCAGCCATAACAACAG
SNP_100000263	GAAGGAGAGAGATCAAAAAACAGATAACCCTCTTTTGAGCTCTTATCATGGATAACAAGACATCATCATCGGCAAGACCAAAAACTGTTGATTTGGATGC[A/T]CCTCTTCATAACCTAGGATTTGAGTTTGAAGAAATCTCAGCAGGGAAAGTTTCTGGAAATCTTCATCTTACCCAAAAGTGTTGTCAGCCATTTAAGGTGC
SNP_100000264	GCAAAAGCCGTTAACGGAGTTGCTAAAGGAGTATGATCTACCAATAGGAATCTTCCCACGCGATGCAACAAACTATGAATTCAATGAAGAAACAAGAAAG[C/T]TGGTTGTTTACATTCCTCAAGTGTGTGAAGTCGGCTACAGAGATTCATCGGTATTGCGTTTCACTACCAGCGTGTCTGGTTACCTGGAGAAAGGAAAGCT
SNP_100000785	TCTACCTCAGCCACAGCAGCCTCACCGGCGTGATACCCAACACACTTTCACAGATCAAAAGCCTCTTAACCCTCGACTTCTCCTACAACAAACTCAGCGG[C/T]CCCCTCCCCGACACTCTCTCCTCTCTCCCTAACCTTATCGGAATCACCTTCGACGGTAACCAACTCTCCGGCTCTATACCGGAGTCCTACGGCTCGTTTC
SNP_100000265	AAGAAGAGTGGAATATCAGACCATATTTGGGAGTATTTCCTCTTGTTTTTAATGCCCTGAATAAAGCTTTCTCTGCACCAAGAATCTGAAGAGTTGATGA[C/T]GGGCACTTAGCTAAATTTGTGAGACTACCAGCATGGGAAATTAAACGAGCTCCAACACTATCACAAGATTGCAAATTAGGTGCAATATCATTCATCTTAG
SNP_100000027	CTATTGCCCCCATAAAATCTGCCAACACTGTTAGGGCACCAATACATATGCCTCCAAATGCTGCAGCAGTCGGGATGTATCGGTTTAGCTCTTTCTGCAA[G/A]TTTGACTCACGGTGTCCAGGCATTACCATTTGTTGTTCCTTCAATTGCTTGGCAACATCCCTAGCAGACGAACCAGAAACCTCAATCCAAGTTTTAGAGA
SNP_100000786	AGGTATAGAAAAGTTTTATTGGATATGAACCCTGCTGTCCTCGGGCATTCTTTGACCTTACAGGCAAGACCACACGGAAACCTTGGAAGTATATCACAAT[C/T]AGGAAGATTAAGACAGTAGCAAGAAGATTTGTCACATTGGGAAGATTCTGCCGGTAAAATGCTTCACGAAGAGCACGAACCTTGTCTGTTCTAGTTATCA
SNP_100000787	TCTTTTCCATCCTCTGGGTCAAATAGCCTTGAACTGAGTGCAAAGCTGCAGTTTCTTCATGATTCCCATTGCCCATGGAGCAGGATCCAAGGAAAGCAAC[G/A]TTGCCAATTCCTAAATCGTCACCGCATGCTTCAGCAAATCCTGAAACCAATGAATCTTCCAAATTTACATCCTCTGATGCTGAAACATAGGGAAATGCCA
SNP_100000267	TGCTTGCCAAGTACTTGATTGGAAATGATTTGAAAAAGTTAGTTGAGAGAGATGTGGGAAGGTTGGTTGGTATTCAATGCTACAGAGGGATCAGGCATGC[C/G]GATGGTTTACCCTGTCGGGGACAGCGAACTCATACAAATTCCCGCACTCGGAGGACTATGCGTACTTACGGGGGTTCAAGATAAATGCTGCTCAAGTAAC
SNP_100000270	CACTATTACATTTTTTCAAACTCATAGTTAGGTGTGTGAATCTGTGTATCTATGGACACTTGTATTTGTTGCCACGAGTCAACATATCAGTGTAGCATTT[G/T]CCACACTTTTCTCTGTTGCCATAAGTTCCTGGAGGGACACATTTGCAACGGTTACAACATGTCACGCATGCTCTCAAGCATAGGTTCTTCCTTGAATGTA
SNP_100000788	CAGTGAGGGATGAAATCACCTGAGAGACAAGGCGATTGAGGTTGGTGTAAGTGGGACGCTCAATATCAAGAGAACGTCTGCATATATCATAGATGGCTTC[G/A]TTGTCGAGAAGGACAGCAACATCTGTGTGTTCAAGGAGGGAATGGGTTGAAAGAACACTGTTGTAAGGTTCAACAACAGAGGTTGAAACCTGAGGAGATG
SNP_100000790	CGACACTGCATCTTTTTCCCCATTGCTGTTAAGTGCTTCTACCGGCACAGAAAACTGTGGCTCCAACTCAAGAGCCTCCTTGTACGCTTTCTTAGCTTCC[A/T]CCTCCATTTTCTTCCCTTCATAGCACTCCCCTAACGCACACCAAGCCTTCGCGTTCTTCGGACTCAAAATCACCGACTCAGTCAAATCCGCAAGCGCCGA
SNP_100000791	TGTACAAAATAGTTTGTCAATATATTGAGTAGCTTGAGGCAATAACTTCACAAATGGTTTACACATGATCTTTAAATTGCACATTCTTGGGAAAGAAAAT[C/T]CAGAGGCAAACCTTCAATTTGTTACATTGGAACTACATTTCAGATGAAAAAACGGATCATTTGAAAACAATGTTATATTTGATAACCCAAATTATACAGA
SNP_100000794	TTGACCTTGGTGTTCCGACGGAGTTGAGAATGGTGATGATGGAAGGAATATAAACTGCTCCCCAAATTGGAACATAAACCTCGGGAACCAAAATCGTGAG[G/A]GGAATTACGAGACAGTAGAAGAAGAAAGTGACCATGTGAGCTACGATTTTACGAACAAGGAAAAAGCTGTATATGACATACACTTTCTTCCAAAACTTCA
SNP_100000797	GTCGTCGGAAGGAAAGTCACAGAAACGGAGTCATGAAGGTGCGTTCATCTGTGAAGAAGATGTGTGAATACTGTAGGACGATTAAACGTAAAGGACGAGT[G/C]TATGTCTTGTGCACAGCAAACCCTAAGCACAAACAAAGACAAGGCATGTCAACATTTGCAGATGAAGCCGCGTCTCATCAGCCGTCCGTGGAGATAAGTT
SNP_100000799	CAGATGCATACAACAAGACTCTGAAGAAGTGGCATGGCTGGCTTGCTAGCTCAAGCTTCACTGTAGTCATGAAGCTTGCTCCAGACAGGAAGAAGTTCAT[C/T]GAGGTGATAGGAGGTACCGGTGATATAAATGCTGACATAGAGAAATTTTGTACAACCTTCTCTCCTCTCCTTCTTGAGAATCACAAGTTTCTGGCGCGTT
SNP_100000798	CTTGCTCCAGACAGGAAGAAGTTCATCGAGGTGATAGGAGGTACCGGTGATATAAATGCTGACATAGAGAAATTTTGTACAACCTTCTCTCCTCTCCTTC[A/T]TGAGAATCACAAGTTTCTGGCGCGTTTTGGGTTGGATGATATGAAGGCATCATGAGTCACAGTTTCATTCATGCATTGTCAGAAATACCTAATGAATGGC
SNP_100000801	ATATTGAAGAGTGGCCACAGAGAGGTGGAGCCAATGGTAGCTTAAGATTTGAAGCTGAGTTGAAACATGGAGCCAATGCTGGACTTGTAAATGCATTGAA[G/A]CTTCTCCAGCCGATCAAAGACAAGTATTCAGGCGTGACATATGCAGACTTATTTCAGTTAGCTGGTGCTACAGCTGTGGAGGAAGCCGGAGGCCCAAAAA
SNP_100000802	ATGCAGACTTATTTCAGTTAGCTGGTGCTACAGCTGTGGAGGAAGCCGGAGGCCCAAAAATTCCCATGAAATATGGAAGAGTAGATACCTCTGGACCTGA[G/C]CAATGTCCTGAAGAAGGACGACTTCCTGATGCAGGCCCCCCTTCACCTGCTGATCATTTCGGGAGTTTTTTTACCGAATGGG
SNP_100000805	AATGTGGTGGTGGTTATATCAAACTTCTTTCGGGTTATGTTAATCAGAAGAAGTTTGGCGGTGATACTCCTTATAGTTTGATGTTTGGACCGGATCTATG[C/T]GGCACTCAGACAAAGAAGCTTCATGTTATATTGTCATACCAGGGGCAGAATTATCCCATTAGAAAGGATCTCGAATGCGAAACAGACAAATTAACTCATT
SNP_100000804	TATGCGGCACTCAGACAAAGAAGCTTCATGTTATATTGTCATACCAGGGGCAGAATTATCCCATTAGAAAGGATCTCGAATGCGAAACAGACAAATTAAC[A/T]CATTTCTATACGTTGATTCTAAGGCCTGATGCCTCTTATAGTGTCCTTGTTGATAATCGAGAAAGAGATTCTGGAAGCATGTACACGGATTGGGACATTC
SNP_100000806	ATGTTATATTGTCATACCAGGGGCAGAATTATCCCATTAGAAAGGATCTCGAATGCGAAACAGACAAATTAACTCATTTCTATACGTTGATTCTAAGGCC[C/T]GATGCCTCTTATAGTGTCCTTGTTGATAATCGAGAAAGAGATTCTGGAAGCATGTACACGGATTGGGACATTCTCCCTCCAAGGAAAATCAAAGATGTCA
SNP_100000807	AGAATTATCCCATTAGAAAGGATCTCGAATGCGAAACAGACAAATTAACTCATTTCTATACGTTGATTCTAAGGCCTGATGCCTCTTATAGTGTCCTTGT[C/T]GATAATCGAGAAAGAGATTCTGGAAGCATGTACACGGATTGGGACATTCTCCCTCCAAGGAAAATCAAAGATGTCAAGGCGAGAAAGCCAGCAGACTGGG
SNP_100000803	ACGGAGATAAGAGGCGTCGTAGAAGGCCGGATCCCCACGAGTACATGGACGATTACGAACATGATGAACTTTGAAATGGGCAATGTGAGGAGCAGTTGGA[A/C]ACTGCATAATTGATGTTGCAGCAATCTTCAATTCAATGGCAACTATGAAGTTTGAAATTTTTAGTGTTTTGTGAATTTTGGGACCTAAGTATCAATTTTG
SNP_100000808	TGAAATGGGCAATGTGAGGAGCAGTTGGAAACTGCATAATTGATGTTGCAGCAATCTTCAATTCAATGGCAACTATGAAGTTTGAAATTTTTAGTGTTTT[G/C]TGAATTTTGGGACCTAAGTATCAATTTTGGGAAAAGTTGTAAACATAGTGGGGCTCCTGCCCCATAACATTACACATAGCTTTGCCCCTCTTGACACCAA
SNP_100000271	TTGTCATCACTGTGATACTTCCAAAATTCACATAAACAACACTATTTGGTTCCTTGCTATTCAGCCATTCTAAACACTCTGGCTCCTCTTTCCAAAGATT[G/A]GAACCAAATGAATTCAGTTCTTTATCAGTTACTTCTTTCAAGAGTAAATGCAAGGGACCAATGGAATAAACAGGAGGAAAATTCAACGAAGAGAATGCTT
SNP_100000809	TAGTTTCCAAATATCCATTTGTCATATAACTGGAATCTTTGAGTGGTGTTAAGCCTCTTTCAACGAGTTGACTATATTGTGTATATGCCATGAAGCCACA[A/C]GCACTAGTTGTCCAAAAAAGCACTTCTGGAATATTAAGTTCTTGAGCAGCATCCAAAGTAAAACTCATACAACCATCAGAAACTATGCAAGTAACAGGAG
SNP_100000810	CTCTTAAGAATCTTAATGTTATGCTTAGACTTAATCCTTATGCTAAGACCGCTAAGAGAGCGGCTTTGCTTGCTGAGGCTCAGCGTGTTAAGGCTAAGGC[A/C]GAGAAGCTTGATAAGAAGAGAAAGACTGTTTCTAAGGAGGAAGCTTCTGCTATCAAAGCTGCAGGAAAAGCTTGGTACAACACCATGGTTTCAGATTCTG
SNP_100000030	CAGCATCAGGTATGGCAGTCCATGATGACTGCAAGTTAAGGTTTATGGAGCTCAAGGCAAAAAGGACGTATAGGTTCATCGTTTATAAGATTGAGGAGAA[G/T]CAGAAGCAAGTCATTGTGGAGAAGCTTGGTGAACCAGTCCAAGGCTATGAAGATTTCACTGCATCCCTTCCTGCTGATGAGTGCCGTTATGCTGTTTATG
SNP_100000029	AAGGTTTATGGAGCTCAAGGCAAAAAGGACGTATAGGTTCATCGTTTATAAGATTGAGGAGAAGCAGAAGCAAGTCATTGTGGAGAAGCTTGGTGAACCA[G/A]TCCAAGGCTATGAAGATTTCACTGCATCCCTTCCTGCTGATGAGTGCCGTTATGCTGTTTATGATTTTGAGTATCTGACAGAAGGGAATGTCCCCAAGAG
SNP_100000028	ATAAGATTGAGGAGAAGCAGAAGCAAGTCATTGTGGAGAAGCTTGGTGAACCAGTCCAAGGCTATGAAGATTTCACTGCATCCCTTCCTGCTGATGAGTG[C/T]CGTTATGCTGTTTATGATTTTGAGTATCTGACAGAAGGGAATGTCCCCAAGAGCAGAATTTTTTTCATTGGCTGGTCACCTGATACTGCAAGGGTGAGAA
SNP_100000272	ATTAATGAGTCTGTTAAAAGAAAGAATGCCAGACCACCTCAGCGGCGCTCCAGGAGTCCTCCTCGGAGGAGATATTGACAGGGTCTGTATTAATCATGAT[G/T]TGAGTTGTAAGGAACCTTCAAATGGGCGGTGTGATTTATGTTTGTCCAGTTGTGGAAGCTTTTCCCTATATTCTTATACTGCTTCCGTCAGGCCAAATTA
SNP_100000273	AGAGAGAGAGAGTGAGGTTTTTGATATCAGCAATGGCGGCGAGGAGAACCGGTTTGCCTTTGATGAAATACCTAAGAGTTCAGGTTGATACTCTTCCGCT[G/C]AACCACCAGTCTCCTCTGCGTCTTCTTCCCAATTTCTTCCTCCGTCGCTTCAGCGAAGAGGTTAGGGGTTCTTTCCTCGATAAATCTGAGGTCACAGATC
SNP_100000274	GTTCCATTCGAAAGGCTTCTAACAACACCGGTCTCATCCGTGCTGCTATTGACTTGAGCAAAAGTGTTGTCGAGGGTGTTGAAATTGAACATGTTGATAT[C/T]TCAAATCTGCCATTGTTGAACACTGATCTTGAGAAAGAAGGAACTTATCCCGCTGAAATCGAAGCTTTTCGCCAAAAGATTGTTGCGGCTGACGCCTTTC
SNP_100000275	ATCTGCCATTGTTGAACACTGATCTTGAGAAAGAAGGAACTTATCCCGCTGAAATCGAAGCTTTTCGCCAAAAGATTGTTGCGGCTGACGCCTTTCTCTT[C/T]GCTTCTCCTGAATATAACTATTCTCTCTCTGCTCCACTTAAGAATGCAATTGATTGGGCATCAAGGCCACCAAATGTTTGGGCTGGTAAACCTGCTGCTG
SNP_100000031	AATCCCACAGCTCGGGGGCTCGGAAAGGAGCAGAGCAATGTTCAGATGCCCATTCCTGCAACTGGAGTGCCTCTGATCGGGAGCTAATCTGCTTCCTTGC[G/A]GGGCGAGCACTGCCAAAATCCATCAGTATGGCAAGTGGTGATTGTCCTTTTCTGTGTGTTAGGAGAACATTACCAGGTTTGACATCATTGTGTGCATATG
SNP_100000812	GCAATCCCGAGAGAAAGCACGGGCAATAAAGTCGCAGCCAGAGACAGAATGCAAGGTCGAATACCGGCCGTCGTTTTCTTCCAGAATCTTCTTGACAAAA[G/C]CCCCGACTCACGATCCACGTCAAGGAAACATTTACTCACCGTTGAGAAGAAGCAGATTAAGGCAGTGCTCAATTCCATTGAAGCTCCGTTCTTCTGTTCC
SNP_100000813	AATCAAGAAACTCCTTCCACTGTTTTCCAATGCTCACCTGAGCAGCTTCATTTGAAGCATTCTTAGTCCAAATAGAAATCTTCTCAGCCCTACCCCTTAC[A/C]TTCACAACCGCTCCGCAAATTTCATCTCCATGATCAAATTGTTCTCCAATCATTGCCAACAACGTGTATAACCAACTGGTATCAGATTTTCCCTTCGGAT
SNP_100000814	CTTTAGGCGTGGCACGATCAGGCCCGCCAAGTTGAGCTACAGCATCAACAAAGCGTTCATGTAGCTCATGTGTCCAGCGCAAACGTTGTTTTGAGTTGTT[G/A]GCAAGACTGTTTCCTCCACTACCTGGATCCATTCCGCTCCTACCACAATCTATGTTCTGATCATGAACTAATGAATTGCTTCCAATTAAACTCGAATTAG
SNP_100000276	TTCTCACGTTCTTTCTCATCATGAGTGTATAGAGCTTTCCGTGCAGCATTAATAATCTTGTCATCAATGAATTTTGACCAGAAACGAGCCAAGGCTCTTT[G/T]GTAAGGATCAGAAGGCAAGATTGGATTTTGCTTCCATGTCTCATCGATGTACTCAAGAATGACAAGTGATTCTGAGATTGGTTTTCCATTATGAACTAAT
SNP_100000816	ATTCCAATGCTATGATCAAAACATGCTAAGTTTACTCAAACAACATGCCGAATCATCTGGAAATCCTTTGTGGGGACTTGGCGGTCCACACGATGTGCCT[G/A]CATATAACCAATCGCCATACTCGAATAGCTTCTTCAAGGATGGTGGTTCTTGGGAGTCTCCATATGGTGACTTCTTCCTTTCATGGTATTCTTCTCAGCT
SNP_100000815	TAACCAATCGCCATACTCGAATAGCTTCTTCAAGGATGGTGGTTCTTGGGAGTCTCCATATGGTGACTTCTTCCTTTCATGGTATTCTTCTCAGCTCATA[A/C]AACATGGAGATTCCCTCCTTTCATTGGCCGATTCTACCTTCGGCGACACCGGAGTTTCAATCTACGGGAAAATCCCGCTTATGCACTCTTGGTATGGAAC
SNP_100000277	ACTCTTGGTATGGAACTCGTTCCCGACCGTCCGAGCAAACAGCGGGATTCTATAACACAGCCAAGAGGGATGGTTACGAACAAGTAGCCAAGATGTTCGC[C/T]AAAAACTCGTGCAAAATCATATTACCTGGAATGGATCTTTCGGATGCAAATCAACCAAACGAAACTCATTCGAGTCCCGAGTTGCTCCTTTCACAAACTA
SNP_100000818	AAATCTTGTCCTCAATACCAGAAATAATAGGATCCTTGTTTTTGGAAATGAACATGCCAGAGCTTGTTCGAACATCACTTAACTGACTATCTCCGGAAAG[G/A]TTATCCGCAACAGCAGATCTCTTGAGCTCCGATTTCGCTAAAGAAATCAAGTGATCGCATTCCAAGTCCGTGAGAAAACCTTCATAAACAAAAGCTCTTG
SNP_100000279	ACATTACTATTGTGTCACATTTTATCAGTGACCAAGTTGTTTTCTTTTCTAGTATTTTACATCAATAGATACTCAAGACATCAACTTCAGTGGAAGATCA[G/T]AATACTGTTACAAATGCCGATGTTCTTCGGTATGTAAATTTACATATACACCACACCCCATTACACTATCACATAATACACTCCAATTTTAGAATACACT
SNP_100000278	CAAGACATCAACTTCAGTGGAAGATCATAATACTGTTACAAATGCCGATGTTCTTCGGTATGTAAATTTACATATACACCACACCCCATTACACTATCAC[G/A]TAATACACTCCAATTTTAGAATACACTTAACTCAACATGGATTGAGATCCTACAGCATCGTGTTACTCACGAGCAGTTTGTGTCGTAACTTACAAGTCCC
SNP_100000093	CTTTGGTATTTCTTCACTTGTTAGGGTTTTTTATCAGATTCTCTCAATTCGCTCAATTTCGTTCAAAATGACTCAAGATCTTGAGATGAAAGATCGTTCA[A/T]CTCCTTCCAACTCCGTTTCTCCACCGATTCCATCTACTTTGCAGCATTTGAAGGAGATAGCAACGCTCATCGAGACCGGTTCGTACTCTAAGGAAGTTCG
SNP_100000819	AGGCTGCTCGTAAGGCTCCAGTTGCAGCTCGGGGTTTTCGAATTCAATGTAACAAGTGGGCTATCATAGTGCGTTTGCTGTTGGGAGAAATACCTGAACG[G/A]ACTGTCTTTATGCAGAAGGGAATGGAGAAAGCGCTAAGGCCTTACTTTGAGCTTACAAATGCTGTCCGTATTGGAGACTTGGAGCTGTTTAAGAACATTG
SNP_100000820	TGTTTAAGAACATTGCAGATAAGTTTGCAACCACCTTCAGTGCAGACGGAACCCACAATTTGATTGTTCGCCTGCGGCATAATGTCATCAGGACAGGTTT[G/A]CGTAACATCAGCATCTCATATTCTCGCATCTCACTAGCTGATGTTGCTAAAAAATTGAGGTTGGACTCGCCAAATCCTGTTGCTGATGCTGAGAGCATTG
SNP_100000821	GCCTGCGGCATAATGTCATCAGGACAGGTTTGCGTAACATCAGCATCTCATATTCTCGCATCTCACTAGCTGATGTTGCTAAAAAATTGAGGTTGGACTC[G/A]CCAAATCCTGTTGCTGATGCTGAGAGCATTGTATCAAAGGCTATTCGTGATGGTGCAATTGATGCTACATTGGATCATTCAAGTGGGTGGATGGTATCCA
SNP_100000822	GCCTCAACAGTGATATCACATCCACCGAAAAACTCTCCATCAATGTATAGCTGAGGAAAAGTAGGCCAACTGCTATACTCCTTAAGTCCCTGGCGCACCA[A/T]ATCATTATCCAATATGTTTACAGTTTCAAAAGAAGCATTCAAAGACTTCAAAATTTGCACCACTGTATTTGAGAATCCACACTGTGGAAAATCCCTAGTA
SNP_100000094	CAGTATACTGAGCGAACTTGAGAACAGCTCTCTGTCCATAAGGCCTAGCAGATTGGACAATAATGTCCTGAGGATTCTCAATCGCAACAATAACCCTTGC[G/A]GCAAGTTGGAGCTTCTCCCATGTCTTCCCAAGATTTATAATGTAAATCCCGTCATTTCGGCGTTTAAAAATGTAACGCTCCATTTGGAAGTCACAATTCT
SNP_100000280	ATAAATAGAGTGTAAAGTGTTAACAAGATATCACAGTAGTTTCATTCATACTCAAGCTCAAGCAACCTCGATAAAATCATTTCTTGAATTCAGTCCGGCC[G/A]ATTCAATTGAAACCAAAGCAAATACACTCTAAAATACAAGTGTAGGACGGAACAACAGGATAGACAAGCATAGAACAAAGAAAACCATCAATATTATGTC
SNP_100000823	GAAGAATTCCATTAAAATTTCCAAGAGCGGCATTTACAGCAGGAGCTGCACCAGGTGTAGAAATGTTTGTTCCAACAATCTCTATCTTCATTGGTTTCCC[G/A]TCCAGTTGAACATTATTGTATCTCTTCACAGCAGCAACAGCATCCTGTCGCCGTGAGAAGACTACTTCTGCAGTACCCTTTGATCTTCCACTCCTGTCGT
SNP_100000095	CCGCGGAGCCAACAACGTCAACCAGTGTAGCGGTGGCGCCACCGTGTAAGGAATTTCCGGAATTGAGTAAACGGGGAGGTATGATCATGGAGCAGATGAC[G/A]CGGCCAGGCTCGATGAGATCGACGCGAAGGGAACTCATGATTAAGGTTTCCAAGAATTTAGGAGGAAATTCATTCACCATGGACGCAGTTTCTCCTCCTT
SNP_100000281	AAGATGAGACAATACCTGAACATGAGCATACAGTTATTCACAATAAGCCGGTTTCGGAGGCGGTGTTGGAGACTATGATCGGCGAAATTCCAGTTTCGCC[G/C]GCACTGAAAGAGAGTTTGGCTACAAGATTGTATGAGTTTATGAAGAATGACAACTTCAAAATTGGAAACTGAGAATTGTTGGCAGCTGTCTATGATCTTT
SNP_100000282	TATAATGGAAGCATGTGTGTATATGATGGAATTCCTAGAGAAAAGGTTGAAGAAATATTGATGATGGCTGCTGCCACTGCCAAGTCTTCTGAAATGAAAA[G/A]TGGAATTCCATTCACTTCACTGTTTACCAGTTTTGCCACACCTTCTTCTCCACAAGGAACTTCTAACAATGTGCCTTCTCCTCCATCAGTCTGTTTTCCT
SNP_100000283	ATGGAATTCCTAGAGAAAAGGTTGAAGAAATATTGATGATGGCTGCTGCCACTGCCAAGTCTTCTGAAATGAAAAGTGGAATTCCATTCACTTCACTGTT[G/T]ACCAGTTTTGCCACACCTTCTTCTCCACAAGGAACTTCTAACAATGTGCCTTCTCCTCCATCAGTCTGTTTTCCTGCTGCTGACAAGAGTTCCATTTGCA
SNP_100000826	TCTCCTCCAGCCTTCTGATTCTTGGTGGCAACCCACAAACATACTCCTGTGCCTTTCGCCCCTCACCTGAAAGTCCGGTTATGTCCGCCACCTTCCACCT[C/T]CCAACCAGAAACTCAAGTATATCAGCATAGTCCTTGGCAGTGTAGACCCCAATGCGCTGGGCAACGGCAGAGTAGTTATCAAACAGGTTGTCGTCTCGCC
SNP_100000285	AGTACTGAATTGTCTTCTCAATTTGTCTCATATCAACACGGCCAGACAAGTAAAGATACTTGTTAAGAAGATCACCGTGTCTATTTTCTTCAGCTGTCCA[C/T]GCCCTTGTCCAAACAGCCCAAGGAGTAGGGCTGGCACCTGTTTCATCACGAACTCCGTCCAAAGTATTAAGCATTGTTTGGTAAGTAGGAAGGGCTTCTT
SNP_100000284	AGCGGAGGGTGGAAGCCATGACGAATTTGGGAGATCTGAGACTGGCCATTTGAGGGAGGGAGAAGGAGGAAGTTTGAGTAGGGAAAGGGGTTGTTACTCG[C/G]AGAGCCATTGTTGGATTCGATTGAAGAATTTTGTGTTTTTAGGGAATAACGCGGATTGAGAAAGAGAAAGAGAAATGGTATTTCCTTTCTTTCTTTCTTG
SNP_100000032	CTGTTTGTCCCGGTAAAAAATCCGGTGAAGTCTGCCGCACCGCCGTCCATATGCTTTCCGGTGGACAGACATATACTGAGACAGTTGGTCACAATTTTAC[G/A]CTGAATGCAACTTTTGATGAAATTGATCACACAAACTATGATGGGTTGTGGTTGCCGGGAGGAAGAGCGCCGGAGTATCTTGCTCACATTCCTAGTGTTG
SNP_100000829	GCTGCTAGAAGAAGAACCCTAACCGTGATACACGGGAAATTGTAGCAGCCATGGCAGATGTTGAACCCGAAGTCGCCGCACAAGGAGTGCCAAAGAAGAG[G/A]ACATTCAAGAAGTTCAGTTTCAGAGGTGTTGATCTCGATGCACTCTTGGATATGTCCACTGATGAACTCGTCAAGCTCTTCTCTGCTCGTGCTCGCAGAA
SNP_100000828	AGCCTATGGCACTCATCAAGAAGCTCCGCAAGGCGAAACGGGAGGCACCACCTGGTGAGAAGCCGGAACCAGTGAGGACTCACCTCCGTAACATGATCAT[C/T]GTTCCTGAGATGATTGGTAGCATCATTGGTGTCTACAATGGCAAGACCTTCAATCAAGTTGAAATTAAACCTGAAATGATTGGTCACTATCTTGCTGAAT
SNP_100000096	GATCTATAATAGTCAGAATGTCACCGCAAATTTTGGAGAGTTCCTCCTCGACCTTTTGGCAGTAGTTCTTGATCAGTTTAACATTGTGTTCATTACCCTT[C/A]GACTCTTCCTTCTGCTCAATTGATGACATAATACGCCATGAGGCTCTTCGTGCACCAATGACATTTTTATATCCAACTGAGAGGAGGTTCCTCTCTTCCA
SNP_100000830	CCTCCTCGACCTTTTGGCAGTAGTTCTTGATCAGTTTAACATTGTGTTCATTACCCTTCGACTCTTCCTTCTGCTCAATTGATGACATAATACGCCATGA[G/A]GCTCTTCGTGCACCAATGACATTTTTATATCCAACTGAGAGGAGGTTCCTCTCTTCCACAGTTAGTTCAACATCAAGTTTCGCAACTTTCTTCATACATT
SNP_100000831	TTATTGTCCTCAAGGATTGCATTTCTTCGCCAATTAGCTACTGCTTTAGCGACCGTAGCATTAGCACTACGAATCTCGTCGGTAGAAAACTTATGCTCGG[C/T]GATTCCTAAAGGTCCAGGCTGTAACACCTTAATAACAGTTTCTACATCTTTTTCAAGCTGCCTAACTAGCCCAGAAAAGGGCAACGAACTTCGAAACCCT
SNP_100000832	GTGGTAACCTTTTCTGTGCTGTGCATCGCTACTCAGACAAGCATGATTGCCAGTTTGATTATCGCACTGCTGCACGAGAGGCCATAGCTAAAGCAAACCC[G/A]GTTGTCAAAGCTGAGAAGCTTGACAAGATTTAAGAACTGGTGGTACCTTGAATTTTCGTGCGCTTATTAGATGATGTTATGCTCAATTTCATCATATATG
SNP_100000834	AAGAGATATGACTGATTCCCGCAGTAGCTTGCTGGTACATGCGAATTCCAGTTTTATTTGCAGAAGGGTTGGCACTGCCATCCTCGGTTTCATCATCTTC[A/T]CCATTGGCTACAAATATTCCACTGCCAGTAATTTCCTTCATCTTATACTCCGAACAAGGCTTTCTTTTGTTCAAGCTCTCAACCTCTTCATCAGTAACCT
SNP_100000286	TAGAAGTTTTTTCATTAAAAGTTCCTCTGAATGGAAAAAGTGAGTCTATAATCCTCTCTAGAACATCTGAAGTGTCGACATCAAAGTATGGTTTGTAAGA[G/A]GCAACTGCAAAAGTTTGAAGCCAACCACCCTGCTGAGGTTCATCAGAAGAACCACCAGATACAGGTTTTGAAAATGAATCATCTGCATCTCGAGGTGGTC
SNP_100000287	AGAAGCAACTGATGTCATCGGCGCCATGGAGAGGCGAAGACGAGTCCGAACAATTCCCCGACGCTAACCTCAAAGTCACCCGTCAACAGGATGATACTTC[G/A]ACTATGCATGTTCCTCGCTCCAAATCCAGCAATCATAACCATGATGATGATTCCATTGAAATTGATCCAGAGCTTCGCTACAGTTTCCAACGCAATTTTC
SNP_100000288	ATCAACATAATCATATGACTCATAATATTGATCCTTCATTGATGGTCTTTTTCACTTTGAAAGATTTGAAAGTTGGAAAAACAATGCAAATTTATTTCCC[C/T]AAGAGAGACCCTTCAACTTCTCCAAAGTTATGGCCAAAAGAAAAAGCTGAATCACTTCCTTTCTCATCAAACCAACTCTCATATCTTCTCAAATTCTTCT
SNP_100000289	ATAATATTGATCCTTCATTGATGGTCTTTTTCACTTTGAAAGATTTGAAAGTTGGAAAAACAATGCAAATTTATTTCCCCAAGAGAGACCCTTCAACTTC[G/T]CCAAAGTTATGGCCAAAAGAAAAAGCTGAATCACTTCCTTTCTCATCAAACCAACTCTCATATCTTCTCAAATTCTTCTCTTTTTCTCCAAACACTCCAC
SNP_100000835	AAGAAAGACGATAAGCCCTATGAGAAAGATGCTTAGGTATCACTGGAACAGCTGCAAGGAAAGCCACAACAAACACCCAAGCATTAACAGAGAATAGAAT[C/T]GTTTGTCGATCCCAACGCAGAGGAGGTGGATTAGAACCCGCAGTTGCAGATGTCCCAGAAGTTCTATTAGTTGATCCAGTGCTTCTTGCACGAGCTTGAT
SNP_100000836	CAAGGAAAGCCACAACAAACACCCAAGCATTAACAGAGAATAGAATTGTTTGTCGATCCCAACGCAGAGGAGGTGGATTAGAACCCGCAGTTGCAGATGT[C/T]CCAGAAGTTCTATTAGTTGATCCAGTGCTTCTTGCACGAGCTTGATCATTTGACCGGGGCGGTGCTGATGATGACGAGGGGGTAGGTGTCGGCCGTGGTG
SNP_100000838	ATCGCACGCTACACACACATCAAGAATCTTGGCTCGAGATGACGCGGGGAAAGCAGAAAATCGAAGCGCAGAAGCGTAACGCTGAAAAGAATCAGAAATC[C/G]AAAGGCTCTCAGATTGAAGCCAGAGCCGGAGGTCTCAAAATCACATGCCCTATTTGCAAGGTCCAACTTGCAAATCCAAACCAACTTAATGATCATTATG
SNP_100000290	CTCCGACCAGCATGACATACAGGGTCACACCGCACGACCACACATCAGCCAACTTGCCATCATACTCCCTCCTAGAAAGAACCTCCGGTGCTATATAAGC[C/G]GGAGTTCCAACAGTCGATTTGGGTCGGGAATGAAGCAAAGATGACTTGGAATAACCAAAGTCACAAATTTTCAAGCGAGGCGCAGGGCTTCCATCTAAAA
SNP_100000291	AGCACATTCTGATTTTTAGTGCTAACGTGAATACATAATTTCATGCGGAAGGATACATCAAATAATACCAACATAATTAAACTAATCAGGCACTTGAACA[C/G]AAACCAAACAAAATTGAAATTGTCACAGTATTCATTCAAAAACCATACAAAATCAATATATAAATCATGTCGAATGCGATTAAAATATGCCTCCTCAAAA
SNP_100000292	TCGAATGCGATTAAAATATGCCTCCTCAAAATATCTAATCTCCAAATCAAAACATAAAAGCTTATCGCTTCTTTGAGACACCAACAGTCTTTCCCCTGCG[G/T]CCAGTAGTCTTGGTATGCTGACCACGAACACGAAGGCCCCAGTAATGCCTCAATCCACGGTGGTTTCTGATTTTCTTGAGTCTCTCCAAATCATCTCTCA
SNP_100000839	TTTCGAACATATATGTTTCTATGTACGTATATATATGTAGCAGCAGCAGTCAAACCCCAGCAGCAGCAATGATAATCGGTTCAGTTCATGGACTACGAGG[G/A]GAACGAGCACGGACTGGAGTCTTTGACGGACTCACCCTTATAGGCAGAGCACCCAAAATCACGCCACTGCAGCTTAGGGCAGCAATTGCACTGTCAGCCA
SNP_100000840	ATGCATTCATTTCCTCAGCAAGCATCTGGAGAACAACTTTATCCTTTGGAATTTTCCCTTCATTCACTTCTTCCAAAGCGGTAACTAGATCATCTCGTGT[A/T]GGGCCATCAAGATCTTCAATACCGAGTAATCTTTTTCTCTCAACATCTCGGGGATCCTCAATCATTATGGTTAGTTTGACCTCCCCGAATAGCATGTCCC
SNP_100000841	CCCCACCCAATTATAGTAACAAACACTATTATGAACAAGTCATAATTTATCAAGATTGCACCCCAACATCACCTGCAACATGATTAACCTGACCGCCTGC[G/A]CCGTTGTTGCTGTAGTAGCCACCTCCTCTGCCTCCGCGTCCTCTGTTGTTATAATAGTTTCTGGGATAATAATTTCCAGGCTGGTCATAGAATTGGTTGC
SNP_100000842	AGCAGTCATGGAAGTGAAGCCTGACGAGACTAGCGAGCATGCGAGTATCTGTCTTGGAAACATTTCTTATGACTTCACGAACAATGGAACTAACATTTGG[G/A]CAAGTGTTTTTGTAAAAGGATGGATCGAGTTGTGCATTTGAGGAGAAAGGTAAGACTCCAAAGAGAAGTAGAAGAGTGAACAAAGAGGTTGTTGCAAGAG
SNP_100000293	CAGGAAGTTGAAGAAGCTTATCCTCTTGAATCCCCATGCTCTTACTTTCAGGACTCCCCTTATGAGTCTGTTGAATGATGTAACACAGACACTCCGGATA[G/A]GTATCCTTTATACTCTTCGCCGCATCACAGCATTCCTTCTTCGGCGTCGGTGCTTTCCCCGTCGCAAAATCCAAACAAGGAATCACCTTTGAAACAACCT
SNP_100000294	GAATTGTACCAGCTTCGGCGCTTTTCTTCTGCTTTTCTTTAAAAATGTCAAGCAAAATTCTTTTTGTTTCAAGCTCCATTAGAGCTTCGGATCCGAGACC[C/G]GCACCAGATCCTATGAAGCGGCGGAGGTTGCGGACCCACAACATGGAGGATGCAGGGGGGATTTTCCTCTGGCTCTGAGGAGCGTCGTGAGTTTCGCCGT
SNP_100000843	CAGTAAGCACATGTTTGATGCGACACATTGACTTTCTCACCTTAGGCAAGCGCTCTGGGTTATGAAAACGCAAGTTCTGAGAATGAAGCATTTGACGTTG[A/T]GTCATCAACATGTTCTTTTCCTTTAACAACACATACCACAGTTTATGAAGGTCATCCCAAGATTTCAGACGCAATTCAGAAGCCTTCCAACTCCGACCAT
SNP_100000296	AAATCATATTGAAAGCTGCTGCTACAACTTCAGAGGCTAGGGGTGTTTTTCAGGCTTATGTAGAAGCTTCCGAAATAATGCTTGAGGACGATGTTGCATC[G/A]AACAAAGCAATTGGGACTTATGGAGCTAAATTTATTCAAAACCATACAGAGAAACAAAAGCTTTCTGTTTTGACCCATTGCAACACTGGAAGTTTAGCCA
SNP_100000295	TTTTTCAGGCTTATGTAGAAGCTTCCGAAATAATGCTTGAGGACGATGTTGCATCAAACAAAGCAATTGGGACTTATGGAGCTAAATTTATTCAAAACCA[C/T]ACAGAGAAACAAAAGCTTTCTGTTTTGACCCATTGCAACACTGGAAGTTTAGCCACAGCTGGATATGGTACTGCTCTTGGTGTAATCCGTGCCCTTAACA
SNP_100000297	CCTTGATATTAATGGCACCCTGGCTGAATTCCGGAGACAAAATCTTAGCAATCTCAGGAAAACCAACACTGTTTCTGCCACGCAACAGTGTTTGCAAATT[C/T]TGCTCCCAAAGTTTGTCTTTCTTAATACCAGGACTCCTGAAACTGTAGAGTTTGATGAACTTTGAAATGATGGAGGCGATTTCGGAACGAGAGTGATGAG
SNP_100000844	ACAGTGTTTGCAAATTCTGCTCCCAAAGTTTGTCTTTCTTAATACCAGGACTCCTGAAACTGTAGAGTTTGATGAACTTTGAAATGATGGAGGCGATTTC[G/A]GAACGAGAGTGATGAGGGATGCCCATGAAGGTGCAGAGCTCACTGGTAGCTTTTCGGTTCTTGGTTTTGCCGACGCCTACAATTTCAGCGACGGCTTTAG
SNP_100000845	TTTTAGTTGCGGCGTAGAGACTCGCCGGTTGATCTGTCCGGTGAAGTTCTGAGAATGGATTCTCCGTGTTGAGGCCGTAAACTGAGCTTGATGAAGCCCA[G/A]ACGATCGCCGGTTGAGGATTGGCTGCTTTGGAAACTTCTAGAAGATTGACGAAACCAGCAATGTTGGATTTGATGTAGGATTGTGGATTTTGCATGGCGT
SNP_100000847	TGGCTGCTTTGGAAACTTCTAGAAGATTGACGAAACCAGCAATGTTGGATTTGATGTAGGATTGTGGATTTTGCATGGCGTAACGAACACCGGCTTGTGC[A/T]GCGAGATGAAGGATGTGAGTAATCGGAACTACATCGAAGAGTTTGGTTAACAACGGCGCGTCGTTTAGGTCACCTTCAACAATGAAGATTTGATGCTGAG
SNP_100000298	ACGATCCACAAGCACCTTGTAACTTTAACCGTACAACATTGCCATCGATTTCATGTAAAGCAACATTTCCACCGTCAGAAATGAGATATGGTCGAATTTC[G/A]TCGAGCACAGTTTCTACATTTTCGGCAGTTAATGGCAATTCCACAGCTGGATCTGGAGCGGCAACGGCCTTTATAGCAAATGGACGTGTAGAGTGCGGTG
SNP_100000299	AAGAGATCAATTCACCTTTCACTCGAAGAAGCTAAAGAATTACAGCGAGTTGCTGCTTTAAACGTCTTGGGGAAACCAGTGAAGAACTTCAAAGCACCGG[C/T]GGATCATGGCGAGTGTTCAGACAAGTTGAAGACATCGACATGACCTTTCTGCCTTTTATGCTGCAGTAAATTCCCTAAGGCAGTGGAAACTTGAGACTGT
SNP_100000033	ATAAAAACGATGATTTTAGGCGGTGTTGGAGACCTGACATGAAGCAGCTTAGCGTGGTTGGTGTAGTCAAGGTTGCAGTGAGGAGTTTATCCATGTCTGC[C/T]GGGTCGTCAAATACATAGTCATAGGATAACTTATGGTGGATTCTTTGTCTTTGGCTGGTTTAATTTATGGGTTTTCATAGTTATGCTTGCTCCCTAAAAA
SNP_100000300	CTGTGCTGATAAAAACAAATGAAAAGATAATGAAAAAGAGATCAGAACCTCCGGGAAAATCAAAAGTCAAACCTGCCTTCGGCATCCCTCGTTTGCTATC[G/A]TCAAACAAATTACCAGGAGCTTCTGGAAGTCCAGATCTTCTCTTCTTCTTCCCTTTATCGTCCTCTCTAAAAGCAGCCAACACACTACTGCCCATATCTG
SNP_100000301	TAATGGCGGTGGAGGAGCTTGGGAGTATCTTTCACTCGTCAGGAAACTCAAGGTTCGCCGTTCTGATAAAGTCCTCAAGCACGGTTTGTCCATCTTGAAT[G/A]ATTCAAAACTAAGATCCAATCTCGGTCCCGAAGAATGGACTTTGTATGAGCAGGTTGCAGTTGCGGCTATGGATTGCCAAAGTCTTGATGTTGCTCAGGA
SNP_100000302	TTGACCTAACTGGAGGCAAGAATACCAGAGCACTCTTTGGTGTATGCTTGTGCACTTCTGCTATTGCGCAACTTACAAAAGGAAAGAACAAGGAAGATAA[G/A]GAAGGATCACAGTTACAATCTCTAGCAGCCAAAGCGTTGGAGAAGGATTACAAGCAGAGAGCTCCTGACAAGCTCTCTCAACTTACAACTGCCTTGAAGA
SNP_100000848	ATCTCAAAATGAAAAGATGAAAACTCATTTTAAAAAAGTGATATTATAGCCACCAATAGGCAAACAAGTAGGGATTTCATTGAAATTGCAAATAGTTCTG[A/T]TGCTGTGCTCCCTAGAGATGGTGTTGGTGCTGGAGATAACTCATTTACAGGACCATTCAAACTTGAAGATGATGAACCAGAAGATGTTGGAGATGTTGCA
SNP_100000849	AGAAAAACAGTCCCTTTCTCTACGATCTCGTCATCACCCACGCCCTAGAATGGCCTTCCCTCACCGTCGAATGGCTCCCGGACCGCCAAGAGCCACCGGG[A/T]AAAGATTACTCCCTTCAAAAACTCATCTTGGGAACCCACACTTCCGAAAACGAGCCCAATTACCTCATGTTAGCGCAAGTTCAACTCCCTCTCGATGATT
SNP_100000850	TGCCTATGTCAAATGCTTCATTGCTTGATGAAGGTACTGCTGCTGCGGAAGCAATGTCTATGTGTAATAATATTCAAAAGGGTAAGAAGAAAACTTTCAT[C/T]ATTGCTAGTAATTGTCATCCACAAACCATTGATATATGTCAGACTAGAGCCGATGGATTTGAACTCAAGGTTGTGGTGAAAGATCTTAAGGATATTGATT
SNP_100000852	CGGAAGCAATGTCTATGTGTAATAATATTCAAAAGGGTAAGAAGAAAACTTTCATCATTGCTAGTAATTGTCATCCACAAACCATTGATATATGTCAGAC[G/T]AGAGCCGATGGATTTGAACTCAAGGTTGTGGTGAAAGATCTTAAGGATATTGATTACAAATCTGGTGATGTTTGTGGTGTTCTTGTTCAGTATCCTGGTA
SNP_100000851	GAGGTGGCCCTGGCATGGGTCCTATTGGTGTTAAGAAACACTTGGCACCATTTTTACCCTCACACCCCGTGGTGCCAACCGGTGGAATTCCTGCACCTGA[G/A]AATCCTCAACCACTTGGTAGTATCTCAGCTGCACCTTGGGGATCAGCACTCATATTGCCAATCTCTTACACATACATAGCCATGATGGGTTCTCAAGGAC
SNP_100000304	AGATCTCTAGCGACTTCAACATAATGATGGATCACAAAATCTACACTTGTGAACACCCTCAATGCCCTTACAACGAAGTTCGCCTTGCTTTTCAAGACAG[G/A]CCTTCTAGGGACAATCATCAATTGAATTGCCCACATAGAATCGGTTATGGCGGCCCTAATTTTCATGCTACTGAGGTTAAGCCCGTTATTTTCCCACAAA
SNP_100000303	CTTACAACGAAGTTCGCCTTGCTTTTCAAGACAGGCCTTCTAGGGACAATCATCAATTGAATTGCCCACATAGAATCGGTTATGGCGGCCCTAATTTTCA[C/T]GCTACTGAGGTTAAGCCCGTTATTTTCCCACAAAGCTTTGTTCAACCCAATTCTGCAGCTCAGCCTACTAGTCTGGTTCCACCTTCATTTGATTTAACCG
SNP_100000853	CTTAGCATTAATACACTTGACTATTTCTTTTCCAATAAACTCAGACTTACCCGCAGCCGAAAATTCAAATAATCCTGGAGTGTCAATAACATTGACGATC[G/T]GTCCATCACTCAGCTCCGATGTCTGCATTTCGCAAGAGGACGTGACACCGGATAAGCCTGCCCTCGACATGAAGACCTTTCTTCCAAGAATACTATTACC
SNP_100000306	TACAATGGGCAGCCAAAAATCCAATTACAGCAGGTACAATATACAAAAGAGCGGGCTGAGCAGCCTGAAACCAGTTCATCACAACAATTGTAAGGACCAC[G/A]CCAAAAGTGTATCCTAAAAATGCACTCTTGAAGTACTGGGGTGGTTTCCCTCTAGACACATCAAACCGCAAAGCCAATGCCACAAAAATACCGGGAATAA
SNP_100000854	ATTTGTGAAACAAATGAAAACAAAAGTATGCTTCCATTCAAGTAAAAATTGATAAGAATGTTTCAACTTTCAACAACCAATATCTTAATATAAGTCCACA[C/A]CCAATATACGCAACCCTATCAAAGCAATGCAATGCAAAAGGAACAAAATAGCACTGCAAACTAATCAAGTCTGCTTTATTTGCCAAGATAAGTGTGGTTT
SNP_100000856	CTATTCGTTCATCTAACACCAACGAAGCTTACTTTTTCATCAATGATAACTACATTTTGTTGGATTATGCTCCAGGAACAACCAACGACAAGCTTTTGTA[C/T]GGGCCTATTCCTCTTCGTGATGGGTTTAAATCACTTAACCACACCATATTTGGAAGCTACGGGATAGATTGCAGCTTTGACACTGATAACAATCAGGCAT
SNP_100000857	CTACAAACATTTTGAAGCAAGCATAAAGCTCTTAGAACCTTGCAGAAAGCATTTTACTGGAGCTGAATATCTAGCCTTCAACCTGATCGTGATTGGAAAC[G/A]GGATTTTGATTCGGCAAAGATGATTCGAGATTGGAGATTCGAGTTTGAAGAGCGTCGAATTGATGAGTGATGTGAGAAGAGAAAGCGTGACGGTCAACCC
SNP_100000858	TACTGGAGCTGAATATCTAGCCTTCAACCTGATCGTGATTGGAAACAGGATTTTGATTCGGCAAAGATGATTCGAGATTGGAGATTCGAGTTTGAAGAGC[G/A]TCGAATTGATGAGTGATGTGAGAAGAGAAAGCGTGACGGTCAACCCAGAGATCCTTCCAAATGAAATGGGAAACCACAGCAGCTGAGGAGGTGAATCCTA
SNP_100000859	ACGACAGGCACTGTGGTGAAGAGACTATGAAGTGGAATGCAACATCCCTTAAGCTGGCAGGAACTTCATCAACTGATGTATTCTGTTGATGGCTCATTTG[G/T]GATCTGTGTTCTGCTGTATACTTGTCTATGTACTCTTGAGTGTGTAATTTGCTACTCCTTTTTCACACTGAGTGCCTCAGTTGGCAAATTGTTTTCTTAT
SNP_100000308	AATAAGGCTTTGCATCAAGAGAATATAACTTATTGTGCATAGCATCAACCGCATCATTAACTCTTGGTGAAGTGTAACACCAACTAGCAATGACACCATG[G/A]GGTTTCTTGAGAACCCAGTTGACTTGTTTGTAGAAAGATGAGAGGTCAAACCAGTGAAGGGCTTGAGCAATGGTGACAAGGTCTATGGTTCCTTGAGATG
SNP_100000309	ACCAACTAGCAATGACACCATGGGGTTTCTTGAGAACCCAGTTGACTTGTTTGTAGAAAGATGAGAGGTCAAACCAGTGAAGGGCTTGAGCAATGGTGAC[G/A]AGGTCTATGGTTCCTTGAGATGACACCATTTGTTCAAGCTCAGTCATGGACATGGTTGATGGGGTGTGTTGGTATCGTATGTTAGGAAGTTTGGTCGCAA
SNP_100000861	TATTTCTTGTATCAATAACAATATTGAGATTTGAATCTATCATTATTTTGTTTAAGCAAACACAATTCATGACCATC[C/T]TTCAATTCAAAAGTACATTTAGCACTCTAATAGGCTTTTGACTAGGTAAGTACCCAATAGAAACCACCCAATCAAGAGTAAAGAGAAGGATAGTAACCCA
SNP_100000863	GTAAAGTTAGTTACGATACACTCCGTTTGCCTCATAAGGTTGTTGCTCAGGAATCTGACGGTTCCGTTAAATTCGGTCACGGCGATACTTCCGCTTATCT[C/G]TTTGATCCTGATATTTTCACCGACGGGAGAATCTCCGTTCAGGGAATTGACGGTGTTCTTTTACCTCCTGAGGAAGAAAAGGAAGATGAATCCCCAATTA
SNP_100000313	GCTAAAAGGGTTTCATTTCATATATAATTATGTCACTGGTTGAAGGTAGCAATGAAACCAATAGGTCCTTTTCCAGAAACAGCAGCTTGAATTGCAAAGA[C/T]AAGGAAAACCACCATGGCCAAGCGAGAATGCTTAATCTCTGCCAGTTGAAGTCTTTCTTTCTCTTCAGGATCATTGGCCAAACCAAGAGGATCAAAGAAC
SNP_100000097	CAACGCGAACAGTATACTCATCCACAAACTCCCCCAACATCAAACCCATAACTTCCATAGGAACACCAGCTCTTCCGTGTTTGAGCATTTTGAGAAGAGC[G/A]AGAGAGGAGATGTAAACTTGCTCCGATGAATCTAGGGTGGGGGAATCCGGTGGTGGATGGCCGCCTAGTGCTCCACCTGCACCCGCGAACATTCTTTGAA
SNP_100000864	CCGACGCATTCTCCATCATGTCTCCTTCCGCACTTGAGCTCTGCCCTTCTGTAAAGAATATCATTCTTCTGGATTCTGATGGGAAACGTGTGGCGGTTAA[G/A]TATTTCACAGATGATTGGCCAACTAATAGCGCAAAGGAAACTTTTGAGAAGTTTGTATTCACCAAGACTCAGAAGACCAATGCTCGCACAGAAGCGGAGA
SNP_100000865	AAGCATTTGCCTCAGCTAGGGAACATCTTACAAGATCCTTTCTTAAATGAGCCACATGAAATTCGGCAACAGAGAACACTTATACTTTGGCGTTTCCTGC[T/A]TTTAAGAATCTTACTTCATATTGCAGTCTCAAATTTTAATACTGATGTTACTTGTGCTGTGAAAATTAGTTTTGATATGCAAATATAGAGTTTTTTGCAC
SNP_100000314	GTCTTAATAACTATCTGCAGGTAAAAGCTGTGGTGTCTCCCCTGAAGAATCCTGCGTGGTTGTAGATTGTATTTGTTCAGTTTGTTAATTGTGCAAACCA[T/A]TAATCGGAACGCAGCTTGTATGTGATTTCATGAGTCACTTTAGCTTATAAAGTGGTCTCGAGCTTGAATCCATGTCTTAGAAGATAATGAGCTTACTTCA
SNP_100000868	AACATAATCCATATTTCAATTTTAGTGACTTGTGTAGCCAGAATGGTGCACCCAGTAGCAGAGGCAAACGATCACAGCCCTTTCGGCACCCTCACTCC[C/G]GACGAGTTCTACACTCGCCACTCAGTGACTCACTCCTCCGAGTATGTTACTAACCCTAGAGGCCTCAAACTCTTCACCCAGTGGTGGATCCCTCTCCCTC
SNP_100000869	GCCCTTTCGGCACCCTCACTCCGGACGAGTTCTACACTCGCCACTCAGTGACTCACTCCTCCGAGTATGTTACTAACCCTAGAGGCCTCAAACTCTTCAC[C/T]CAGTGGTGGATCCCTCTCCCTCCAACCAACCTCATCGGAACCCTCGCTATTGTCCACGGCTTCACCGGCGAGTCCAGCTGGCTAATCCAACTAACCGCCG
SNP_100000871	GGAGGAGTTGTACGCACGCGCTGCGAGTAAAGATAAGACGCTGAAGATATACGATGGAATGTGGCACCAGTTGGTTGGAGAACCTGAAGAGAGTGTGGAG[T/A]TGGTGTTTGGTGATATTTTGGAATGGCTTCGCAAACGCGCCACACCAAGCGGTTGAACTTGTTTAATTATGATATATATTTTCTAATGTAGATGTAAACC
SNP_100000873	GTATGCATTTATGTGATGACTGTGGGGGCAGATCGGCCGGTGAACTCCTCCATCTTTGAAAGTTTCAATGCAGCCTCCACAAGAGGAGCAAGTGCTTCAT[T/G]TGAAAGTCTTCCAATCTTTGATGGATCCTTCTCGTATTGCTCAATGTATAGTCGAATAGTCGCACCTTCTGATCCAGTTCCAGAGAGACGGAAGATCAAT
SNP_100000872	GGCCGGTGAACTCCTCCATCTTTGAAAGTTTCAATGCAGCCTCCACAAGAGGAGCAAGTGCTTCATGTGAAAGTCTTCCAATCTTTGATGGATCCTTCTC[G/A]TATTGCTCAATGTATAGTCGAATAGTCGCACCTTCTGATCCAGTTCCAGAGAGACGGAAGATCAATCGGGATCCATCCTCAAACAAATATCGGATGCCCT
SNP_100000874	ATCAAGTGGATCTGCTGAAAGAGGGTTCAACCATCATTTTGCGAAATGCGAAAATCGACATGTTTAAAGGATCAATGAGGCTTGCTGTGGACAAATGGGG[C/T]CGCGTCGAAGTAACAGAACCTGCTGATTTCACTGTTAAGGAAGACAACAACCTCTCCCTTATTGAGTACGAACTTGTTAATGTTGTGGAGTAACATGTTT
SNP_100000315	TTACTTGTTGGTCCTAAATGGTTACGCCAATGTCTTCCATCTAGAAGGTGGGCTTTACAGGTGGTTTAAAGAGGATCTACCAACTGTTTCAGAGGAGTGA[G/A]TTCATTGCTAACATTGTGCATGCAGAGAATCCTGGACCTAGTTTTGATCATAATGAGGATGCTGATCAGTGCATACAAAGAACAGAACGGATGAATTGTG
SNP_100000098	CAGCTGTGAGCTTAGTTCAGGATCACAAATCACCGCACCTGCCTCGTGCTTGTGTTCAATAAGGCAGGAAACTGAACGCTTGTCACATATCTGGTAAATT[C/T]GATTGGATAAATCATAGATAACAGCCTCGCGTCCGAGATCATCAATTGCTCGTATATCCACAGTATATGTAACCTGGCCTGGAATGACATTACTAGCACT
SNP_100000878	AGTGGTCCCTCAAAGCAAAGATGATGGGAATGAAAGCAATAGAAGCTGCAAAGGTTTTTGTTGAAGAGACGGGAATCAGTGATTCACTTAGTGCTGAGCA[G/A]TTTCTTGTAGAAAGAGAAGAGATGCTGAGGAGTTTGTTTCCAACAAGTGAGCTTTTGCCAGGTGTTAGCCGTTTACTCAAGCATCTACATGCAAAAGGAG
SNP_100000316	AGTCCTCAGATGAAAGTGCTTCTTCTCCGACAACAGCTTTCATTGCCTGAACGTCCTTTCCAATGGCATAATTTGCATAGAGCTGGTTGGACACATCAGA[G/A]TGATCCTTTCTAGTCATTCCCTCCCCAATAGCACTCTTCATCAACCGAGATAGTGATGGAAGGACATTGATTGGTGGGTATATCTGTCTATTATGCAACT
SNP_100000317	ACCAAAGAATCTAGGGTTTCACAGCTTCTTCTTCTTCTCTCAAACAAATATGAGTCGTCATCCGGAGATCAAGTGGGCTCAAAGGGGCGACAAAGTTTAC[G/A]TCACGGTTCAGTTGCCAGATTCCAAAAATGCGAAAGTGGATCTTACTCCAGATGGTGTTTTTACTTTTTCTGCCACTGCTGGTGCTGGAGACCATCTTTA
SNP_100000880	AAGCTTGTAGAGTAATTGGAAAGCTTATTGCAGAGCGATCAAAAGAAGCTGATATATATGCTGTGGCATTCGAACCGAGAAACAATGAAAGGATTGAAGG[T/G]AGACTAGGAATCATCCTTGATACTGTAAAAGAAAATGGAATTCTTTTTGTTTGAGCTCGTTCCTATTCCTATAAACTTATGTTGTTTTAGAAATACACAT
SNP_100000318	GTCACCTTGCTAAGTCTAGGCATTTGACGAAGCAATCTCTGAGTTGGATACTCTGAG[C/T]GAGGAGTCTTACAAAGACAGCACATTGATTATGCAGCTTCTGAGGGACAACCTCACATTGTGGACTTCAGACATCCCTGAAGAAGGAGTTGAGGAACAAA
SNP_100000319	GACAATTTCCCTAAACACAAATTTAGGCTCTAATACAAAAATTAGTTAATTACTAAGAAAGAATTGCCATGAGATCTGAGGCTCTCAAAGCAATATAGTC[C/A]GAACCATCTTTGCCCTTGAAGTCATTCCCCGCATATTTGGAGTAAAGAACTGTATTCCCAGGTGTAATGGATAATGGTTTCCTGTTGCCTTCTTCGTCCA
SNP_100000322	GTTTTCTCTTCTGCATCCTTAATTTTTACCAGTACTCTATCACCTAGTGGCTTAAGTGTAGTATGCTTTGGGGCAACAACAGTGGCAGCTTTAACAACCA[T/A]AGACGGGAACAACCTTTGTGTGGAAGTACCAATTCTAACATTCTTGCTACGAAATTGAATTGATGAAGTTCGAAGCCCTTCAAAGGACGAAAAATTCCTC
SNP_100000321	GTGGCTTAAGTGTAGTATGCTTTGGGGCAACAACAGTGGCAGCTTTAACAACCAAAGACGGGAACAACCTTTGTGTGGAAGTACCAATTCTAACATTCTT[G/A]CTACGAAATTGAATTGATGAAGTTCGAAGCCCTTCAAAGGACGAAAAATTCCTCGTTGAAATCGATGAAGCAGTGAGCTGAGTGGTCGCCATTGGAGTAT
SNP_100000320	CTTTAACAACCAAAGACGGGAACAACCTTTGTGTGGAAGTACCAATTCTAACATTCTTGCTACGAAATTGAATTGATGAAGTTCGAAGCCCTTCAAAGGA[C/T]GAAAAATTCCTCGTTGAAATCGATGAAGCAGTGAGCTGAGTGGTCGCCATTGGAGTATAATCTTCTTAACTTATCAAAGTGTTCGAAAATGGGGAAATGC
SNP_100000882	GTATCTCAAGCAAGGCCATGGGTATAATGAACAGTTTCATCAATGATATCTTTGAGAAGCTTGCTGCTGAATCTTCGAG[G/A]CTTGCGAGGTATAACAAGAAGCCAACGATAACTTCGAGGGAGATTCAGACTGCGGTTAGGCTTGTTCTTCCTGGAGAATTGGCCAAGCATGCTGTATCTG
SNP_100000883	CCAGCTTAGCTAAGTTTCTCCTTGTCTGCAGTTTCTCCAAGGTTTTAGACAAGGAAGAGAAGATCCATAGAATGAAGCATGAGTCAAGGCAAACAACAGG[C/G]AGTACCAACAGCAACTTAGATTTCCCAGAGAAGTCATTGATGTTCCCCAAATGCTCAACAAGCTCAAACGCTTCACATGCAACAAAGTACATCACCCCAA
SNP_100000884	TTCTCGCACAATTAGGTGGGAGCATTTCGCGTGCTCTTCAGCAGATGAGCAATGCCACAATCATCGATGAAAAAGTTCTCAACGAATGTCTCAATGAAAT[C/A]ACTCGCGCTCTTCTTCAATCTGATGTTCAATTCAAGCTGGTTCGTGACATGCAGACCAATATCAAGAAGATCGTCAATCTCGATGATCTTGCTGCTGGTC
SNP_100000324	CAGCAATCACTTGATGGTGTTGCAAAATTCCCTTTCCCTTTGCTTCAATCCTTGAAAGAAGAGCTAAAATTTCATTCCTATTAGCAGTCAAGGTTTCATC[G/A]AGCCTCTCTCGGAGACTATGAACACGAGTCAATCGATCAGTAGCCATTGAAATTCTTCAACTATGAAAATGAAAACAGGGTGAACGCAAGAAAGATAGGG
SNP_100000885	ACCCTCTGTATAGCTTTGTGGGTTTTGAAGGAGTATTACCCACGTGCTTCATAGGGATTGGCTTCGGACTGAGGAAGCTAAGAGTGTTACTGAGACGTTG[C/T]TGTTGTTGATGTTGTTGCAAGGTAAAGTTTTGGTGTTGGATTTGTGCTTGGATCTGGTTGATTTGAGATGGGGTCAAATGGTTAAGACCAAGAAGAGAAG
SNP_100000325	GTGTGGGCGTCGTTGGTAAGCTACAGAAACCGGGTCGGATCATGGGTCCTCTCGGGGATCCGAACCGAGGAGAACCCATTTGAACATTCCATGAAGAAGG[C/T]AAAGATTTCATCTTCCCAAGATGCAAATTACGCAGAGAAGCCACCATCTCATTCACAGAACCCGGAGGAGACTCCACCGACGGAGAAACAGAATCGGGAG
SNP_100000327	GAATCTCTTGTTCAGTTACCGCGCCTCAGCAAACACAGCGCCAGCCTTCTACCACTGGATCAGTGAAGACAGCCATGACCATGACTGAGAAGATATTGGC[C/T]AGAGCTGCTGAGAAGGAGAAGGCCATACCTGGGGATAATATTTGGGTCAATGTTGATGTTTTGATGACACATGATGTCTGTGGTCCTGGTTCTATTGGGA
SNP_100000328	CTCACCGTTTCAGGCCTGGAACCGTCGCTCTTAGAGAAATCCGCAAGTACCAGAAGAGTACCGAGCTTCTCATCAGGAAGCTTCCATTCCAGAGACTTGT[T/A]AGGGAAATCGCTCAGGACTTCAAGACTGATCTCCGCTTCCAGAGCAGCGCTGTTTCCGCTCTTCAAGAAGCCGCCGAGGCTTACTTGGTTGGTTTGTTCG
SNP_100000329	AACTATAAATAGCACTGTAGTCCCTCTAACTGAGCGGATTCTTGAGCTTGAGCGACAACAAATTTTAGAGGATTAAGCCTTTGCAGCATGTTAATGAAGC[C/T]AATCTCGATGCTCGAGTTGTAAAGTTGTTTCTTAATTCCTTCCAAAGGAATTAGTTGTAAGTTGTAACTTGTAACACAGTTGCTACATGTATGAATTACT
SNP_100000886	TTGTAACGCGTTTATCACTCTTCATGTTCATTCCTCTCATTCTTTCACTCTTGTTTCTGATTCTTTTTCAAAAGGAGACTTCTATGGCATCCTATGAAGT[T/A]TTTGGAGTGAAGATAGAGAAGAATCCCTCAAAATCCAAACTCAGTGAACTTGGTGTTTCATCTTGGCCTAAGTGGGAAGGTGGTCCATTAAAAATTCCAT
SNP_100000331	AACTTCAAGCCTCCACCCTTTCTTCCTCAAGGATTAAGGTCTTTCCAGTTGGCTTGGCCAACAAATCAGTGTACTCTTGGAATGGAGATTTGGAGAACCT[G/A]GTTTCCTTCCAGAACTCAGGTGTCAGAAAACCATAGGTCTTCAACAAACAGTCAAAAGTGGCCTTGACGAAATTTCCTAGGGTTTTGGTGGATCCCCTAG
SNP_100000887	GCATCCACACTTCTATCAAACACATCACCATTGTAAATCTCCGGTGCCACGTATAAGCTTGAAGGGTCAATGTTGGCCTCGGGCTGTACTAGCTTTGCTT[C/T]GTCAGGTGAGATGAGTGAAAACCTCACAGTACCAAATCCAGCTACCTTCAATTGCCCTCCATTATCCAGCAAAATATTTTTTGGCCTTAAATCACAGTGG
SNP_100000888	TCACTTCACTCATTTATATCTGAACAGAACCCAATCATCACTCTCAACCATGGCTGCTTTACAGTTTCTACTCAAGAGATCAGCTAAGCCTAACC[G/C]TTCCGATTTTCTCGCATGTAGACCTTTCTCTTCTCTCGGATTCTCCTCCTCCTCCGCCGCCGCTACCGCCACGCAAAACATCACTACTCCACCGCAGATT
SNP_100000889	CGGAAAGTGAGCGAGGTAACTGCATCGAAACGCGATTGATTCGTTGTTTGTAGGTGAATAGTTGAGGAAGTGATTGGTGGCGTGAAGAGCGAAGGAATCG[G/A]TCTCCCATGAAAGAAGACTTTAACAGTGACACGCTGCTGCTCGACATCGCCATATTCTCTTCTCTTTGGCAGACAGTCACTTCCCTCTGTTGCTTATCTC
SNP_100000890	CCTCTGTTCCTTTCTCTTTTTTTTTGCAGAACACACTGTAAGAAAAGCTAGGGTTTTGCGTTTGCTTCTGCATCTA[C/T]CAAAATGACCAAGTTCAGGAAGCTCGGTCGACCCACCGGTCACCGAATGTCCATGCTCAGAACCATGGTATCGCAGTTGGTGAAGCATGAGCGTATCGAA
SNP_100000892	CAACTGCAGCAATCGAGTCTTGACGGCTAGATTTGTTTTTTCGGCCCCAAACAGGAGTGGTCTCGATAAGCTGGTGTGGCACAAGTCGACTCTCCCTCTT[G/A]GTGAGCTTCTTAAAGTTGTGGACTTTCAGCCTAGCAATGTCTGCCTCTTCTTCAGGGGTTATCTCTCTAACTACAACAGTTAGCCTGGATTCTGGTCTGT
SNP_100000332	GGATGCATGACCCTGCCGGACGCGATGCTGTTATCATCAGGCAGTCTCTAACCGTCACCAAAATTCTTGATGCTGCCACTGAAGTTATTTGTTCCAGAAC[C/T]CCAGCCCAGCTTCAATATTTAAGGCAGATTTACCATGCTAAATTCGGCGATTTTATTGATCATGATATTGAAAGGAATACCTCCGGGGATCATAAAAAGA
SNP_100000333	CTGTTATCATCAGGCAGTCTCTAACCGTCACCAAAATTCTTGATGCTGCCACTGAAGTTATTTGTTCCAGAACTCCAGCCCAGCTTCAATATTTAAGGCA[G/A]ATTTACCATGCTAAATTCGGCGATTTTATTGATCATGATATTGAAAGGAATACCTCCGGGGATCATAAAAAGATTTTACTTGCATATCTAAACACACCAC
SNP_100000893	TTATCAGGGTGATTGTTACAAGGTGTGAGATTGATCTACATTATATCAAAGCTGAATATTTAAAGAAATACAAGAAGACACTAAATGATGCAGTTCACTC[C/A]GAAACATCCGGTCAATACAGGACTTTTCTTCTCACACTTTTAGGTTCAAACCAGTAGTCCTCAAAATACATGTTTTCTGTGGAATAATTTCAACTATGAT
SNP_100000334	GCAATTTCACAGTAAGCGCGAAACAAACCAAAATCAAAGAAATGGCGTGGCGAAGCGGATCTCTCTCGAGGTCTATTTTCTCCGCCGCGAGAACAATTCC[G/A]ACTCGTTCCTCTCTTCAAAATTCTTCTGCGTCTTCAATTCGTTCTCATCTTCTCCACCCTCGTCGCCCCCATGCCACTCTCCCGAGGAGCTTGGGAATTC
SNP_100000335	TACCGGATGTGTGTGCACTTTGTGAGGAATATACTACCAAGGCACTTGATTATATAAATGAAAACAAGACTCAAAGTGAGGTTATTGATATTCTTCACAA[C/T]ACTTGCCATCAGCTTCACACTTTTGAGAGGAAGTGCGTCAGTTTGGTGGACTATTATTTGCCACTTTTCTTCTTAGAAATGACCTCAGTTCAGCCTGGAG
SNP_100000896	CGATTCGTTGAGTGTTGAAATTGGAAGAACGGCGGATTAAGCCGTGAACTTCGTAGCCTTTGTTGAGGAGAAATTCCGTTAGGTATGATCCGTCTTGGCC[G/A]GTGATTCCGGTAATCAGTGCTACTTTGGGAGGTGGAGTTGCGTCGCCGTTAGTGGACGCCGTTGGGATTGTGGATCCTGAATCGGCCATAGTCGGAGAAA
SNP_100000336	GCGAGGTAGCGAGAGTAGATCCAACTGTGATCCGATCTATAGTAGGCAGCGGTCAGATCCCGGTAGTCACATCCATTGCGGCTGATGAATTTGGACAACC[G/T]TACAACATTAATGCCGATACGGTTGCCGGAGAATTAGCGGCGGCGTTAGGGGCGGAGAAACTGATACTGTTGACGGATGTTGCGGGCATATTAGAAGATC
SNP_100000337	CAGAAACTGATGAAGTTACCCAGGTGACTGATGAAGTTGTGAACGAAGCTGAAAAGAATTTGGGTGATGAGAAGCCTGCTGCTGAAAATGATGTTGCTGA[C/T]GGTAACAAGGATAATCCTGCTAATGAAGCTGAAGAAAAAGAGCCGGAGGATAAGGAAATGACTCTGGAGGAATATGAGAAACTGCTGGAAGAGAAAAGAA
SNP_100000897	CTGATGATCGGGTGGAGTATGAGCTGTGGACCAACAGCAATGACGAGTGTGGAGTTAAATGTGATATGTTGATGGAATTTGTGAAGGATTTTAAGGGTGC[G/A]GCACAAATATTGGAGAAAGGTGGCTTTACTCAGTTTACACCCCATTATATAACTTGGTACTGTCCTCAGGCATTCACGTTAAGTAAACAATGCAAGTCTC
SNP_100000898	ATTCATAACATTTGAAAGACAAACAAGGTTTAACCAAAACCTCAAGTGGAGTAGCTTTAGTGGTGACAAATTCAAGAACTTCAGTCACATCAATTGATTC[C/A]GGAGATGGATTCAAGATTTCAAAAGAATGCAAAAAATTAGCTAGAATATAGTGAACCATATGCAAACCAAGGGACATTCCAGCACACATTCTTCTCCCAC
SNP_100000899	AATTTTATTGGTACATAAACTTCTAAGATTGAAAGGGACAAGGACATGTAGGCCAGAAGATCAGGGGAACTGTTATGTGCCCTTGATACCCAAAGTTCTA[C/G]TTGACAATTAGTGAAATAAATTTAATGACCTTATATATAACTTTTTTCAAAGCATTGACATGTACAAATGCCTATTCTTCAGGGTTTCATCAACAACTCC
SNP_100000099	CTTTGATCAGCCAGAACTCCCCGAAGGGACCGTGTGCTTTGCGTCAGGCAAGCCTGCAAAGAGGTGGTCATACTGGGGCAGAAGTTACTAGATCTTGCTT[G/A]ACTGGTATTTTTTGAAGCTAGTTCAACATTTGTCTGAATTTGTGGATTATGCAAATATTAGTTTTCTTCTGCTCGAGTAAACTTATTTTTCAAGTGATAT
SNP_100000339	TTCAAATCACCACCTTGCGAGATTTCGATCTATTCACGGTTCGGAATTTTTTCTCCTCTGCTGAATCAAAGGCGTTCGTTGAAACTGCTGAGGGAATTGG[T/A]TTCGCTCATCAAGGGAGTTTAGGTCCAGCTAAAGGTGAAGCTTACCGAGATAATGATCGAATCTCGGTGAACGATTCGGTTCTTGCTGATTCAATCTGGA
SNP_100000900	ACCGCCACCTCCGCCGCCTTCTTCCACTTGATCGCATTTTTCTTAAACTCCTCTGCCTTTTCCCCAGCCATTGCTTCCAATAAGCACTTCTTCACTTCAT[C/A]TCTTGTTACCAATTTATCTTCAATTTGACTATAACCCAACCTACTCCCAACTCCAAAAACATCAACCAGAAATTTCGCATTTGTAACTTGATCACCCCAT
SNP_100000901	ACCACCTCTCCTTCCACCCTCTTGTGCTCTTCGAAATGGACTCTTTGTATCTTGTTGACACAGCATTAAGTTTAGATTTCAGAGATTCTGAAAATGACTG[T/G]AGTTCTGATGGTCCTGCTCTGTCTTGGCTGCTTGGAGAAGACTGACTAGGAGATCTCCTGTTATATGATAATCCTTGATTGTCGGTAGCAGGAGCAGTAG
SNP_100000902	CATGAATATACAAGAACAACCGAACAACTGGAAATTATTACATATACAATGACCAAGAAAGTGAATCACTATAATTTCTTTAGTTTGTCAAAAGAGAACT[T/C]CCTTCTTTGATAAGAACAAACACACTGCCACCATCACCTCTTGAGATACGCAGCTCTTCATCGAGATATGTAGTAAGCAACCAAGATTGAGCTTTGCTGT
SNP_100000903	AAATGTTTTTGGTCCATTAATCCAAAGCCAATGTGTAACTCATTCCTTCCATCTCTGCTCATGAGGAAATGAAACCTCAAGAGCACATTGCCTTCTCCAC[C/A]ACTTCCTGTAATTCTCCATTCTTATATGCCTCAACAGTGATATCACATCCACCGAAAAACTCTCCATCAATGTATAGCTGAGGAAAAGTAGGCCAACTGC
SNP_100000905	AAGTTTTATCTACCAACTGATGGTGATGAGAAGCCATGGTTTCAGGGTCTCAATAAGAAGAAGAAAGCGCAGGCTAAGAAAAAACTAAAGAAAACATTAA[T/G]AAGTCTCGGAGGCAACGTTTGGATCCTGATAAGCCTTCTGCGAGCACTCTTGAACTTCTCAAGCAAAGTTTAGGGAAGCAAAGTTTGGGAAAAGAAAAGG
SNP_100000904	TTCAGTCAAGTCGTAACTGTGCTGATCCAGAAAAGGCTGCCAAGAAGAGGGAAGAGAGAGATGCTAGGCGAGGATATCATTATGATGGGAAGAAACGTAA[A/G]AGGGATGATGAGACTGAGGAAAGTAAGCCTGTGGTTGATGAGACAGAAGAGAAGGTGAAGAAGGATGCTGCAGAGGCTTCAAAGGAGCTTGTGTTTGGCA
SNP_100000906	TCTCTCCCTTGTACTCTATCAACGTGGTTGGTACTCCACATACACTACAAGGACAGCCCATCTACCTTCTCTGAACTCTTTTGATTTCCTGAACCTTTTT[T/C]GAAAGTAAACATTGTACACATTCAATTTAGTCATTGATGTGGCCCATATGCCTGCTATTCAACAAGATTCTTAAAACGGGAGATGAAAGAGAAATAAAAG
SNP_100000907	GCAGTGATATGTAAAGACTTGCCAAAATTAAAGGCGATGCAGCTAGCCACCCTAATAACGCATTGGCAATGCTTAGTAGGACCTGCTTTGAAGCTTGACC[A/G]GTAAGAACTTTCTTTAAAACATCAGATGATAGAGTGAAATGAGGCGAACGGGTGATAAATTCACCGAGACGCAGAAACGGTATAATCAAACTCAACTCAA
SNP_100000908	AAATTAAAGGCGATGCAGCTAGCCACCCTAATAACGCATTGGCAATGCTTAGTAGGACCTGCTTTGAAGCTTGACCAGTAAGAACTTTCTTTAAAACATC[A/G]GATGATAGAGTGAAATGAGGCGAACGGGTGATAAATTCACCGAGACGCAGAAACGGTATAATCAAACTCAACTCAATGGGAGTAGCAATGAAGTTTGCAA
SNP_100000909	TTAAAGAGGCAGGAACTTACGAATACTTGGACAACATTACAGGTGAGCTTGTTCAAGGAATTGTTGAAGCTGGGAAGAAGGCAGGGCACGCAATTTGTGG[T/C]GGGCATATAAATGGGATGTTTGGATTTTTCTTCACAGAAGGACCCGTGTACAATTTCACAGATGCAAAAAAGAGTGACACTGCTAAGTTTGCTAAGTTTT
SNP_100000912	CCACTTGTGGAGTCAGGTGTCCTTTGGGCTGTTGTGGCATCTGCATAGAATGTGCAGCCATGGGCTGAGACTGATGACTCGTTGCAGGAATAGTAGCATA[T/C]GAGACTGGAACTGAAGGCTGGTTTTGGTGTTTCCTTGGAGGAATATGAGTGTGAGACACACCTGCTTGATCCTGTGCGCCACCCTGCCCAGGCAATAATG
SNP_100000913	ATTGTGTAGAATATTGTGGTGAGTCTCTGGAAAAACTATACACAAGAGATTGTGTATACGTTCGCTGAGATGAAAGTTAATGAAGTGAATGATAATCATT[T/C]CGTTGATATGGAGAAAGAGCAAAAAGAAGGGAATGGAGAAGTATCGGACACCGACACGATGAAGGATTCGGTATCATCTCATAGTGATTCTTTCACAAAT
SNP_100000342	TGACATGAGCAGAAGCTTTCAAGTTGCCATGCTTTTGAAAAGCCCGAACCATCTGTTGGCCAATGAAGCGTCCCTTATCCTCATCATCCGTGACAGCAAC[A/T]GCAGTAGGTCCAGAACCACTGATAGTGCATCCGTAAGCTCCGGCATCAATAGCAGCCTTCTTCACAGCAACCATCCCAGGAATCAACGCTGCACGCTTCG
SNP_100000341	TGCCATGCTTTTGAAAAGCCCGAACCATCTGTTGGCCAATGAAGCGTCCCTTATCCTCATCATCCGTGACAGCAACTGCAGTAGGTCCAGAACCACTGAT[A/C]GTGCATCCGTAAGCTCCGGCATCAATAGCAGCCTTCTTCACAGCAACCATCCCAGGAATCAACGCTGCACGCTTCGGTTCAACAATTGTATCCGACGACA
SNP_100000343	TGAAGCGTCCCTTATCCTCATCATCCGTGACAGCAACTGCAGTAGGTCCAGAACCACTGATAGTGCATCCGTAAGCTCCGGCATCAATAGCAGCCTTCTT[C/G]ACAGCAACCATCCCAGGAATCAACGCTGCACGCTTCGGTTCAACAATTGTATCCGACGACAAAGCTTTCCCCAACATCAACAAATCTCCCTGTAAAACTC
SNP_100000344	TGCTTACTTTCTCTGTTTTCCCATCTCCAAAGGTGTCCGACACAGTTGTTGAGCCATACAATGCTACTTTATCCGTACACCAACTGGTAGAAAATGCAGA[T/C]GAATGCATGGTTCTTGACAATGAAGCGCTTTATGACATTTGCTTCAGGACATTAAAACTCAGCACCCCTAGCTTTGGGGATCTGAATCATCTAATTTCTG
SNP_100000914	ATTGAGAAGCTTCTTGAAAGCAAGACTGCTTAAGCTTAAACCAAGAACAAGGACACACATGCATTTGAGTTTTTGTATTTTTGTGTGAGGAGGGTTTAAA[A/T]TTTATCCTAGGTATTTCAGTTTGATTGCTCTTACGATAAACTGGTAGATCTTTTATGAACTCCTCTAGAATTACTGCATTACTGGTTTTATTTTTGTAGA
SNP_100000345	CAGCATAATACTTGGCCTCCACATCATGAATCTTGTACCCTAAGGTCTCCGTGTACAAGTTAAAAGCTGCGCGGTTGCTCTTCCTGACGTGCAGTGAGAC[A/G]TACTCAGCACCAAACACCTGTTCCATGGCGTTTTGTGCGGCGGTCATTAGCTTAGTAGCAATACCAAGTTTCCGATGAGTTCTCAGAACCGCAAGAGAGG
SNP_100000915	CGATAGTACTTCATCATGTGTTAATCTTTCTGCAGTGCTTCCTGATTTCACCCCTTGAACCTGTTAAAGGAGTAATGTTTCCCAGCTTAACCATAGACTT[A/G]GCAAATTGATCAAAGAAAATATCATTTCTTGCTGCATAAGTCTTCACTAAATTGGCAGATACTTGATTCTTTGTCAACAGAACTTCATCAGAACTTAACA
SNP_100000916	CGAATATTCATACATGGTCCTAACAGATCATCAACAAAATCACAAGCATAACAAGGAATGAAAGAAATAACATTTGCTCGTCTACAACTTGCTAAATCAC[A/G]ATACAACAAGAATGAACCAATCACACAGCCCTTTTCGCAACCTGTCCTCTTCATATACATATACATACTGATATCCGCCAACCCTTATATATCGAAAAAT
SNP_100000917	CCTCATCTGTCTTTCAAGCCAGAACTATCCGGTGGAACCTGACAGCAAGTGGACCAAGACCAAACCCTCAAGGATCTTACCACTATGGATTGATCAAGCC[A/G]AGTCGAACCATCATGCTTGCAAACTCTGCTCCTTATATCAATGGCAAGCAGAGGTATGCGGTCAACAGTGTATCGTATATTGCACCAGACACTCCATTGA
SNP_100000346	ACATTGACTTCATTATAGGCATTACATATATAACAACATGTAGGTGTCATGATCAGAAGATCAATTGCAATCACTACAAGTGAATCTCCGTTGGATTAAC[A/G]AGACCTTCCATTACAACGAGTTGATCCAGCAACGCAATCTTCTCCTCCTCAAGGGTCTTCACCTGATCTTCAGCCTCTTTTAGCTCTTTACCTAACGCGA
SNP_100000065	TTAACAAGACCTTCCATTACAACGAGTTGATCCAGCAACGCAATCTTCTCCTCCTCAAGGGTCTTCACCTGATCTTCAGCCTCTTTTAGCTCTTTACCTA[A/T]CGCGAACCCATCATCCTCCAGCTGCAAATACTTCCGCCTCAATTGACGGTATTCACTTCCACCTGCAGAGGAGTCGGGCAACGAATCTGAATTGGAACCT
SNP_100000918	CCATTATGGGGACGCCGAGTTGTATCTTCAATGTATACAATTGGATTTTTATCCCCTCGGGAATCAGTAAATCCTTCCCTCCAGCTCAAGATTGCTTGCC[T/C]TTTCCTTCGAAAATGAGTAAATCCATTCACTTTCATGACAACAGATTTTAACCCCAAACCTCTAGCTCTTCGTCCAACCACTTCTGCGGTTGCTTCAGCA
SNP_100000919	TTGAACTAGGATCATCCAATCTTGGAACATAAACCTGATATCCATAAGCATCGCCAAAAGAAAGACTGATTCGATCTCTGGTATAAGATGGAGATTTGCA[A/G]CTTGTCTTTATAGTCACCGTGTAAGCACAAGTGTTACCACCACCAGCATTCTGAGTTTGAATTTGGTTGGGGTTGAAAGACTGGTTAGCTTGAGGTTGAT
SNP_100000347	CCTGGACCGCACAATGGTTAAAGTTTGACAATTCTTACTTCAAGGACATCAAAGAAAAAAGGGATGAAGATCTATTGGTTTTGCCAACTGATGCAGCTCT[T/C]TTTGAAGATCCTTCCTTCAAGGTATATGCTGAGAAATATGCTGAAGATCAGGAAGCATTCTTTAAAGATTATGCTGAAGCACATGCCAAACTCAGCAACC
SNP_100000921	CAAAGTTAATCCATTTCAAATCAGGTTTTCTTGTTCACCACCAATACAAATGTCAAACTTCATTAGCTACAAGTGAAAGTTGTTTAAAGAGTGCACATTC[T/C]GAAGAGGACAAACTCATAAATAATTGTAAACATCTTATATAGGCTTGATCTTGAAGTGAAGCGAAATAAGAGAGAAGACAAAGCATTTCAAATCCTGAAC
SNP_100000920	CAAAGCATTTCAAATCCTGAACAAGATAGTAAAAGATGCGAAGCCCTTCAGGATCTGCACTGCTTTGAACATCCACAAGAGACCCAATCTTAGATGTTGT[A/G]AAGGAGATATGCTCATTCCCCATCACAATCTCAAGCTCCTGACGCCCTACCCGGTCAGGCTCCGGCCAGTTGTTATCATCTTCCTTCATAATCTCACTAT
SNP_100000922	CCAACTTCGATACCGATCTCGGAATCCCTTTTGGTTCTGTGCTCAACGACGCTGTTCGTATTAGCTACGCTGCACACCTCATGTTTGTATTTCCAGTTGT[T/G]TTTTTTCCGTTGCGACTCAATATAGACGGTCTTCTCTTCCCTTCGTCAAGACCTTTGGTTCTCGATAACTTCAGATTCGCATCAATGACTGCTTCCCTTA
SNP_100000348	ATTCCATTAGTCTATGTTGTTGAAGAAAGCATCAAAGATATTCAAAATCAAGGAAAAAGTAATAAAAGATCAAGTTGCGTAGTCGAGGAAGATGAAAACG[T/C]AAGGGAGAATTGGAAAGGTGTGATTAGAAGAAAGATGTGTGTTGACGACGATGATGAGATGAGGAAGTTCAATCCAAGAGATCCGAATTTCCTTCCATTG
SNP_100000349	GAATCACGAGTGATGATCGTGTATCGGGTAAAGAGAAATCGCATAAGTCTTCGTTGTTTTGTATTCCGAGTTTGACTTCGTGTCGTAGCTCTAGGGAGAG[A/G]AGGAGGAAGACAAGTCCTGCAATTGCGGTTGAGGGCAAACAATGAGTTATATTGCAATGTGTTTGAACTGAATTACCATGTTTGTTTGGTTTTGGTTTTT
SNP_100000350	GTAAAGAGAAATCGCATAAGTCTTCGTTGTTTTGTATTCCGAGTTTGACTTCGTGTCGTAGCTCTAGGGAGAGGAGGAGGAAGACAAGTCCTGCAATTGC[A/G]GTTGAGGGCAAACAATGAGTTATATTGCAATGTGTTTGAACTGAATTACCATGTTTGTTTGGTTTTGGTTTTTTTGAGGTAAAGTGGTTGAACTCAATTT
SNP_100000924	GAATCGCAGCTCGCTCTCTCACTACACGTCTAACTAGTTCCTGTTATTATGGAATGAAATACTCAACCAAGGTGTCTAATGATCCCGACACACACGACGA[T/C]TTCAAGCCAGCTAATAAGCTTGAGAATTCTGGCACTTCTTTGTCAAACATCATTGAGCAGGATGTCAAGGATAATCCTGTTATGCTATACATGAAAGGCG
SNP_100000923	ACACACACGACGATTTCAAGCCAGCTAATAAGCTTGAGAATTCTGGCACTTCTTTGTCAAACATCATTGAGCAGGATGTCAAGGATAATCCTGTTATGCT[A/G]TACATGAAAGGCGTGCCTGATTTTCCTCAGTGTGGTTTTAGTTCTCTTGCAGTTAAAGTTTTAAAACAATATGATGTTCCTTTAAGTGCTAGAAACATTT
SNP_100000925	CTTCAGAAACCCTACGTTTACTGAGATCGATGTAACCCTTTTCCTTATCAACACGAAGAACCATCACCGGTTCAATTCTACCCACCTTGATGAGACTACT[A/G]ACACTACGAATTCGACGGCGAGAGAGTTCAGAGAACAGAATCATACCCTCGATGTTGTTGTATTCGAGGAGTGAAACGTAAGCACCCATGTCGGCTATGT
SNP_100000351	TGAAATTCTCAGGATCCAAGCACCCTTTAGGTTTCTTGGTGAGATAGTAATAGTAAGCGGTGCCACCAACAATGGCAACAAGAGCTACTGCCATGCTTAT[C/G]ACCTCGATCCTCTGAGTCTGCAGAAAATCCATTTTTTGAGATCTGAGACTTTGCAACGAAGAATGGTTCTTTGTTTGGGTCAAAATGGGTGACATTGAT
SNP_100000352	TACAGAACAAGCCAATTGAGTTCTTTAATGAGGGTTTGGCAGAAGAACTAGGTAAAGAAGGAGCATGTGAAAAAGCAATATTTCCAGACACAACTACAGT[T/C]ATATCTAAATGTGCTATGGTTGGTAATTTGTCAAAAGAAGGGGGTGATCGCTGTGATCTGAATCTTGTTATGGGGTGCATCGATCCTACCTCGCCAATGT
SNP_100000929	GAAAATATTTGGAGAAATGGGACAAGACTTATTGGCCTACTTACAAAGTTTTGGATATTCTTCAGAAGGTGTTTTACCGGTCCAATCCTGCTAGAGAAGC[A/G]TTTGTGGAAATGTGCGCGGATGAGTATGTGCAGAAGATGACATTTGATAGCTATTTGTACAAGACTGTTGTACCTGGGAATCCATTGGAGGATATCAAGT
SNP_100000353	TGACGTGCATTCGTCCTCGTCGTCCTAATAGCAATAAAACAGAGCAAGTTCTCAGTTGCCATGTCCTGTTAGTGAGAAGCTCATGACTGTTTGAGCTATG[T/G]GTTGCACATTTTCTTCCTCTATGATAAATGTGTTTTGAAGTTTAAATATATCTGAGGTAGATGTATAAAGTAGGAAGCACATTACCTGAGGATGGTGCCA
SNP_100000930	CATTCTCTTGTAATAGGACATGCTCTTTTAGTCAAATACTTTGTTGAGGGTTGTTTAATCTGTAGTTTTGAAGTGTCTTCTTCAAGCACATGGACGCAAT[T/C]GTCGTTTATGACGAAAATGTGCAGTAAAACTTATATTGAGGTGGGTGGTCTACCATTGACTTATGCATGCTAGTTTCTGTTAGTGATGGTTTTGGG
SNP_100000354	TTCTAGTTTCAAAAGGTGATTTGATCCTTGCCAGCATCATCAATCCATTGCTGTATGGGCTTCGTGGAGTGAGAAATGGATTCGGTCTCACAGCATCAGG[A/C]GTTTTGACAAATAGTTCTAACCGTGATCAGCCTGATTTTGACGGCTCTTTGAAGAAGGAAGGTTACAAAAGTGCTTCTGCTAAAGAGAATGTCATAAGAA
SNP_100000355	GCCAGCATCATCAATCCATTGCTGTATGGGCTTCGTGGAGTGAGAAATGGATTCGGTCTCACAGCATCAGGCGTTTTGACAAATAGTTCTAACCGTGATC[A/G]GCCTGATTTTGACGGCTCTTTGAAGAAGGAAGGTTACAAAAGTGCTTCTGCTAAAGAGAATGTCATAAGAAAATGGGGTAGTGATTAGTATTTAGTGGAT
SNP_100000931	GGCACAAAAGTGTGCATGTCAGTTAATACAATCCATATAAATAAAAGAAAATATCAAATTATCTAAATGTGACTCAACCAAATCAAACCAAAACAACGAG[A/G]AAATTATCCACAAATCAAGTTATCATCAACAAATTTACATCATAATCCATCTTTTTCCGCGCTGATTTGGGCAAATTACAAACCTTCATTCCTTTGAGGA
SNP_100000356	CATGGGTGGAGTTACTTCATCAATGGCAGCAAAATTTGCATTCTTTCCACCAAGCCCACCATCATACAATCTTGTCAAAGACGAACTAACTTCTCTTCTT[T/C]TCATCACTCCTTTCCCTCACCGTGAAAACGTTGAGATTCTTAAGCTTCCTACGCGCCGTGGAACGGAGATTGTGGCGGTTTATGTTCGTCACCCAATGGC
SNP_100000357	CCTCACCGTGAAAACGTTGAGATTCTTAAGCTTCCTACGCGCCGTGGAACGGAGATTGTGGCGGTTTATGTTCGTCACCCAATGGCTACTTCTACTCTTC[T/C]TTACTCTCATGGAAACGCTGCTGATCTTGGTCAGATGTATGAGCTTTTCATTGAGCTTAGCATCCACTTGCGCGTTAATCTCATGGGGTATGATTATTCT
SNP_100000932	TCAATTTCCTTTACAAGTTTGATCTCAAAAAAGTCGGTTGCAAATAAGGTGGTGAGCAAACAAACAAGGAGGCCCACAGAACTGATGATGAGAGGGAACA[A/G]CATGGCAGTGAACTCATGATTTATCCCAAAAGAAGAGATGGAAGCAACAACAAGGGCAGCACAAGATGCCTCTGCATATGAACCAAATAGATCGGATCCC
SNP_100000933	TCTCAAAAAAGTCGGTTGCAAATAAGGTGGTGAGCAAACAAACAAGGAGGCCCACAGAACTGATGATGAGAGGGAACAACATGGCAGTGAACTCATGATT[A/T]ATCCCAAAAGAAGAGATGGAAGCAACAACAAGGGCAGCACAAGATGCCTCTGCATATGAACCAAATAGATCGGATCCCATACCAGCAATATCACCAACAT
SNP_100000934	AACAAACAAGGAGGCCCACAGAACTGATGATGAGAGGGAACAACATGGCAGTGAACTCATGATTTATCCCAAAAGAAGAGATGGAAGCAACAACAAGGGC[A/T]GCACAAGATGCCTCTGCATATGAACCAAATAGATCGGATCCCATACCAGCAATATCACCAACATTATCACCAACATTATCAGCAATAACAGCTGGATTCC
SNP_100000935	AACTGATGATGAGAGGGAACAACATGGCAGTGAACTCATGATTTATCCCAAAAGAAGAGATGGAAGCAACAACAAGGGCAGCACAAGATGCCTCTGCATA[T/C]GAACCAAATAGATCGGATCCCATACCAGCAATATCACCAACATTATCACCAACATTATCAGCAATAACAGCTGGATTCCTTGGATCATCCTCAGGAATGT
SNP_100000936	GCTGAAGCTTACCTTGTTGGTTTGTTTGAAGACACTAACCTCTGCGCTATTCATGCTAAGAGAGTTACCAT[A/T]ATGCCCAAGGATATTCAACTTGCTCGCAGAATCAGAGGCGAGAGGGCTTAAATTCGATTCCAATATATGGAATTCTATAGGTGTTGTTTATGTTTCTTAG
SNP_100000937	CATCCTTTTATTCCTGCTTCCTCGAGTCTTTGAGCTGCCCCCTCTTTCTAATGCCCATACAAAACCCGAGGCGCCAAGTATCAACTACGTACTCCGGCAA[T/C]GAACACGCCACAGCCCAAAGAAGGGTATGTGGCCAATAGGGTGTGCAACGAGGTTCGTATCCTATCCATTTCACACCTGCTTTCGCGTATCCGTCTGTTG
SNP_100000358	TCTCAGGAATTATCCCGTAAACGAATCCTTGTGCCTTACAAACCTCCATCATTTTCAGCATGTACTTCAGTATTCCATCTTGAGCTCTCGACATCTTCTT[T/C]CTCCTTGCCTGTTCTTGAGACTGCCTTGCCTTTGCAGCATCGATCCCTTCTTTAGCCTTGGTTTGTTCTTTCAAACGCTTCAGACGCATTTTGTCCCTCC
SNP_100000938	CCAAAATTGTAGAGACCTCCATTGGAGCTTTCATGGATAACAACTCCATACAGTGATCTTTTAAAACCTCAACCGTCTCAGAAGGCTGCAAGTAATCACA[C/G]ACATATGTTCCTGCTAACCATGGTGCGAAAACTCTTCTAGGAAATGGAAGACTGCATTCTTTTCTCAATAAATGCAGCACAAGTTGGGAAACGGGCTTTT
SNP_100000359	CTCCACCGACAAGAAGAAGAAGAGAAACAAGAAGAGCGTTGAGACCTACAAGATCTACATCTTCAAGGTTCTTAAGCAAGTTCATCCTGATATTGGAATC[T/C]CCAGCAAAGCCATGGGGATCATGAACAGCTTCATCAATGATATCTTCGAGAAGCTCGCTCAGGAGTCTTCTAGACTCTCTCGCTAGAAAAAATCCACCAT
SNP_100000939	ACCCAAACCCTAAAGCAAGAATTCAACAAGATCAAGCACGCTCGCCTCTAATACGCCTAGCGAGCTGGATATCCTTAGGCATAATAGTGACACGCTTGGC[A/G]TGAATTGCGCAGAGGTTAGTGTCCTCAAAGAGTCCAACGAGGTAAGCCTCAGCAGCTTCTTGGAGTGCAGACACGGCAGAGCTCTGGAAACGGAGGTCAG
SNP_100000940	CCTTTTCCGGGTTCAAGTAAACAAACGCATACTCATCGTTAAGCTCGTTCCAATGATCAACAGCTACCTCATCATTAGAGGAGTTGGAAAGCGCGGTATC[A/G]GAGAGGGCTAGAGGACCTGTGGCGGTGAGGATGTAACCGGAAGCGAGGAAAGAGGAGTGTACGACGAAGGCAATTTTGTCGTTTTGGTTGCGGAAGGTTG
SNP_100000360	TCATCATAAATAATGTTTAATGATAGATCAACTAAATCTAAATCATTCTTACACAATAAGGCTAGGAGCTAATCATACAAGTAGATCACAACCCGTATTC[T/C]TCTACAAGGCGTCACGAGCAGCTATTCGGCAGGTTATAGCATCTGCAATTGATGATACTCCAAGTTCCGGGGCAGACATCTTGTAATGCTTTTGTATCTG
SNP_100000944	CTCTTTCCTACCCTTTTCTTCTTCTCTTTCACTATTTTCTAATGGAAGAAACCTTTCTTGTTTTCCACTGGACCCTTATCAGATCTCTCTTGTCTATCCT[T/C]CAATGGTGGACTTTCAATGTCACCGTTATCATCGTCAACAAGTGGATCTTCCAGAAATTGGATTTCAAGTTTCCCCTATCAGTATCATGTGTCCACTTTA
SNP_100000945	TCTATCCTTCAATGGTGGACTTTCAATGTCACCGTTATCATCGTCAACAAGTGGATCTTCCAGAAATTGGATTTCAAGTTTCCCCTATCAGTATCATGTG[T/C]CCACTTTATCTGCTCAGCCATTGGAGCATATGTGGTAATTAAGGTGCTGAAGCTTAAACCGTTGATAAGTGTTGACCCTGAAGATCGCTGGAAAAGAATC
SNP_100000362	TCGAAAGAGCAACAATATGCGTATTTCAAAGCTCGCGCTGCAAGCCTTGCTGCTGCGTCAAAATAGGTTAATATAGAGCGAGACTCTGAACTTGTAAGGA[A/G]ATTTGTATAAGTACTTGTCCTTGTCCTTGTGGAGTTGTTTTGTTGTTTGTCTTTCAGTTCAAATGGAATGTACTCTGACTTATCATGCGTCATAAATATC
SNP_100000363	TATTTCAAAGCTCGCGCTGCAAGCCTTGCTGCTGCGTCAAAATAGGTTAATATAGAGCGAGACTCTGAACTTGTAAGGAAATTTGTATAAGTACTTGTCC[T/G]TGTCCTTGTGGAGTTGTTTTGTTGTTTGTCTTTCAGTTCAAATGGAATGTACTCTGACTTATCATGCGTCATAAATATCTTGCAATGTTGTTTTCAGGAA
SNP_100000361	GCTGCGTCAAAATAGGTTAATATAGAGCGAGACTCTGAACTTGTAAGGAAATTTGTATAAGTACTTGTCCTTGTCCTTGTGGAGTTGTTTTGTTGTTTGT[A/C]TTTCAGTTCAAATGGAATGTACTCTGACTTATCATGCGTCATAAATATCTTGCAATGTTGTTTTCAGGAATAATTGAGAGAATGATTTTCATG
SNP_100000946	TCATGCCTCTGCAGCCGCCGCCCCTCATTCCCATTCCTCCATAAGGGCTTGAATGGCCAAAAACCTCAGCAAAGATGCCATCTGCACTTCTGGGATTGAA[T/C]CTAAATCTTCTGCCATCCCGAGTTTGAAAATACGAAGCTGTAGCTTCATCCGTCGGTGACATTCCATTTTTTAGTCCACTTTCTCCATACTGATCATAAA
SNP_100000947	CTGTATTCTCACTCTCTAAACCATGCTCTTTTTCCAAACATCCTCTGCGCTTCAATCTCAACACTAGAAGAAAGTACTCACACCCAACAAGCTTCGTCAT[T/C]AGAGCTGCTAGAATTGAGTCTAAAGGTGTCACCTTGGGTTTCAGAGCCCCTCAATTTCAGCTTCCAGAGCCTCTTACTGGGAAGGTTTGGGCATTGGAAG
SNP_100000948	TCTCGATGCGAGTGCATTTCGCGACGATGAGATTGAGGTCTTGAGGACTGGTGAAATTTCCGACGCAGGAGTGAGTAACGTTGGTAGGTTTGTGAGCAGT[A/G]ACAACATAGTTCCATGTACTCATCTTTCTCTTCTCTTGAATATTCTCTTCTTCTTCGCTCTTCACACTTTCTGTGCTAATCGCTACTAGCTTTACAGTGA
SNP_100000364	CTGTTCTGGAGTTGACATACAATTATGGAGTCACTGAATATGATAAAGGAAATGCTTATGCTCAGATCGCAATAGGTACAGATGATGTGTACAAAACTGC[T/C]GAAGCAATTAAACTATCCACCGGAAAGGTTACTCGGGAACCTGGACCATTGCCTGGTATCAACACAAAAATTACTGCATGCTTGGATCCCGATGGATGGA
SNP_100000949	GATTCTGGCGCCGGTGTCTGTGGTTGATCCCTAACGGTGTTGTTGTGGTGGTGCTGAGTCGAGGAGGAGAGGAGACGTGTCACTGAGTTGGAAACAGAAC[A/G]AGTCAGGTGTTCGGATCCGGTGCGGAGGAGAGTAGGGTTGGATGCGGTGGAGAGCAAGCGAGGGAAAGAGGTTGTCATTTTGCGTTTGGGATGGCGTTTA
SNP_100000950	ATATTTCCCTTTCCCCACCACCTTCAACAGCACTACTCCCAGTACTATACGAAGCTGTTGATTTGGGAGGCATGATAGAAGTAAAGGGTGAAAGGGGAAG[A/G]GAAGAAGATGAGTGAAAATGGAAGGGTTTTGTGGATGAAGAAGTGTGGAACTGGGAGTGAGAATAGGATGGAAAAGAGAAAGAAAAGAGTGAGGGAATTG
SNP_100000951	CAAAGATTGATAGACCAATGGGAATAGTTTGTTTCCAAACAGCAAAGGATAGCAATGATATTCTTAATTCATGGGCAGCAAATTTAGAGAAACTGCTTGA[T/C]CTTGTTGAGAAGAGCTGTCATCAAATACACAAGGAAACCATGGTCCATAAAGCAGTTTTAAAGGTTTAAGGAGACCCACATATTGGTTCTTCCGGAGCTC
SNP_100000365	TTTCTTGTAATGATGTGTAATCTTTCACCATTAATATCTCGCCACATAATTTTCGTGGTATTTGGTCTAACTTATTTCCCTCTTGCCATGCTTGCCCTAC[T/G]GAAACACCCGGTCCAATATAGCGAACATATATAACAATTTGATCGTTGAAAGGATAAGGATGTTTAACTGGTTTAGGAAATCCTAGTGGAAGTTCTTTGA
SNP_100000366	CTTGTTCTTTTCCTCTCTGCTGAGTGCTCGGTTGTACCGGAAGTTGTCCGGGTAATCCTTAAGGTATTTGGTAAACTCGTCGTCGTAGAGGAGACTATCG[A/G]CATTTGCAACACCAAGGAAGAGCCATGCTAGCCCACCAAACTTGAATGTTGGGACTGATTCCATGAACATTCGACGAAGATAGCCTCTATATGGAGCAAC
SNP_100000368	ATTTAAAAAGTATAATAATACATATGCTAAAATGCATCCATCCACCCCAAGCTCTCCATTTAGAAGCTTAATACTTATAGTCCTTAACATGCAAGCTCTC[A/T]GAAGCCAACCCAGTTCCACTTCCACCACCATACTTTCCCAAAGTAGCCTCAGAATTGGCCTTGCATCTTGCCAGAAACACATCTTGAGCTTTGCCCACAT
SNP_100000369	TCTTCGGTTACGCCTCGGGGACAGCGCGTGGGATGGCCACACGCGCTAGAGTTGCTGCATACAAGGTTTGTTGGAAAGGAGGTTGTTTTAGCTCCGACAT[A/T]TTAGCTGCTATTGATAAAGCTATTTCGGACGGTGTTAATGTTCTGTCTCTTTCTCTCGGTGGTGGAATGTCTGATTATTATAGAGACAGTGTAGCTATAG
SNP_100000952	GACCTGAATTGCGAGAGCAAGGTCGAATATCCGGTGCCTGCTTTGATGCAGCTCGTGGTATTATTCCTGGCTTAAAGGTTAGAGGAACAGACTATAAGAC[T/G]CCCGATGGAACTTGCATACGAGATTATATCGATGTAACAGACCTGGTTGATGCTCATGTGAAAGCTCTCGAAAAGGCACAACCTGCTAAAGTTGGTATCT
SNP_100000953	CTCTTTTTGAACCAGAAAAACCTATCAACAGCTAACAGAATTCACACAAAAAAAGGAAAGAACATAAATCTCTATACATTCACGCTTCCCCTAAATCTCG[A/G]GCGAAGGCTGTCGTACATTTGAGTAACCAACACGAGTCTTGGATCATCTTGAGGAATCTGCCGATCCTTCAAACCCTGGTAGTATGCTTCCACCGCAGGC
SNP_100000954	AAGCTGCTTTAAAGCACAATCATCTAAAAGCTGACTACTACCAGTATTTACAAGAAAAGCACCAGGTTTTACATGTTGAAGACATTCCGCACTAATAATC[T/C]GCATTGTCTCATTTGTTAGAGCACAATGGAGCGATATAAGGTCACTTGCGGCAAGTAAATCATTAAGCGTATCCATTTTTCGTGCTGCAGGAGGGAAGCT
SNP_100000370	GGAGAAGATATCGTTATGAATGCCAGTAATGTTGTTAGTTTTGTAGATGATGGAAACAAGGTAACAGTAGAGCTTGAGAATGGTCAAAAATATGAAGGAG[A/G]TCTATTGGTTGGAGCGGACGGTATATGGTCCAAGGTAAGGACAGAGTTATTTGGACAAACAGAAGCTGTTTACTCTGGCTATACTTGTTATACCGGTACT
SNP_100000371	CTGTCAATGCTCCAGCAGCTGCACCCATGGAGACAAGGAGCGCAACTGTTCGTTCCCTGCCACATGATGCAGCCCAGTGTAGAGCAGTCCGCCCATTCAC[A/G]TCACGGAAGTTGATATTAACTCCAGAAATTACAATTGGTGCTATGGCCCAATCATAACCAAGAGCCGCAACTAAATGTAATACACCTTGCCCATCTTTAC
SNP_100000955	TGACTAGCGTTGATGTGGTGAGTCCCACCGGTGAAAGTGTGAAACGCGACGGAGCGACTTTGGGGGAGGTTGTTATGAGAGGTGGTTGTGTTATGTTAGG[A/C]TATTTGAAGGATCCTGAAGGAACCGCGAGTTCTATGAAGAATGGTTGGTTTTACACCGGTGATGTTGGAGTGATGCATGAGGATGGATATTTGGAGATTA
SNP_100000372	CTCTTTTTCTTATCTCTCCACCTTCACCATCACTATCCATCAAACTCTTCACACCTTTCTCTATCCTTTCTCTACTCACCACCGTCTTCTTAGCATCATA[A/C]GGTGACATACTCCACTCCGCCGCACCAACCTCCACACCAATACAATGCACCTCCGTCACCAGTTTCTCGTTGTAATACTGATCTCCGAATCCCGGCATGG
SNP_100000956	ACCAATTATCATCCTCTTCTCCTTCTTTTCCATGAACCACCCAAAGAAAACTATGCTTCGAAGCTTCGATTCCATATGCTATCTCCATGAGCTGTTCGTT[T/C]GATAATCGACATAAACTCCCGAAGCTAATGTATACAACCGAACCAACCTCCTTCGTGTCGAGCCACGCAAGACTCTCGTGTTTATCATTACCATTACCAT
