# Supplementary material for: SNP marker discovery, linkage map construction and identification of QTLs for enhanced salinity tolerance in field pea (Pisum sativum L.)
Source: BMC Plant Biol. 2013 Oct 17;13:161. doi: 10.1186/1471-2229-13-161 (PMC4015884; doi:10.1186/1471-2229-13-161)
Supplement: Additional file 5 — Linkage map statistics. This file contains details of different markers (SSRs and SNPs) and their corresponding positions on different LGs. [file 1471-2229-13-161-S5.xlsx]

## Sheet: Additional file 5
Additional file 5: Linkage map statistics
LG 1 (Ps VII)		LG 2 (Ps III)		LG 3 (Ps I)		LG 4.1 (Ps V)		LG 5.1 (Ps VI)		LG 6 (Ps IV)		LG 7 (Ps II)
Markers	Cumulative distance (cM)	Markers	Cumulative distance (cM)	Markers	Cumulative distance (cM)	Markers	Cumulative distance (cM)	Markers	Cumulative distance (cM)	Markers	Cumulative distance (cM)	Markers	Cumulative distance (cM)
PBA_PS_0379	0	SNP_100000360	0	SNP_100000272	0	SNP_100000171	0	SNP_100000639	0	SNP_100000395	0	SNP_100000460	0
SNP_100000908	8.2	SNP_100000923	2.1	SNP_100000597	4.3	SNP_100000170	3.8	SNP_100000431	7	SNP_100000646	2.1	SNP_100000461	0
SNP_100000907	8.2	SNP_100000924	3.1	SNP_100000761	7.6	SNP_100000522	10.7	SNP_100000886	8	SNP_100000257	11.6	SNP_100000595	3.9
SNP_100000328	14.5	SNP_100000919	3.1	SNP_100000642	14.6	SNP_100000518	10.7	PBA_PS_0398	19.2	SNP_100000182	18.4	SNP_100000576	9
SNP_100000211	16.1	SNP_100000404	4.7	PBA_PS_0108	22.3	SNP_100000189	14.4	PBA_PS_0065	20.2	AA315	28.7	SNP_100000076	10.5
SNP_100000088	16.1	A6	7.4	AA258	34.6	SNP_100000161	17.1	PBA_PS_0062	21.3	SNP_100000668	48.2	SNP_100000577	11.5
SNP_100000694	16.6	SNP_100000660	19.8	SNP_100000715	40.8	SNP_100000740	24.7	AA31	25.9	SNP_100000124	55.1	SNP_100000626	13.6
SNP_100000233	16.6	SNP_100000186	42.7	SNP_100000843	44.6	SNP_100000408	35.2	SNP_100000569	36.7	SNP_100000384	61.9	SNP_100000624	15.2
SNP_100000234	19.3	AA355	48.9	SNP_100000889	49	AA403	46.6	SNP_100000350	46.2	SNP_100000105	65.8	SNP_100000861	22.7
SNP_100000698	20.3	SNP_100000548	61.8	SNP_100000915	58.5	SNP_100000432	54.3	SNP_100000349	47.2	SNP_100000106	65.8	SNP_100000851	24.8
SNP_100000249	22.4	SNP_100000345	72.2	SNP_100000213	60.1	SNP_100000363	56.9	SNP_100000089	51.6	SNP_100000383	66.8	SNP_100000850	26.9
SNP_100000671	25.1	SNP_100000039	73.8	SNP_100000661	61.1	SNP_100000362	59.6	SNP_100000898	53.7	SNP_100000036	70.1	SNP_100000852	29.6
SNP_100000054	26.1	SNP_100000274	75.4	SNP_100000212	63.2	SNP_100000940	61.2	SNP_100000270	54.7	SNP_100000386	72.7	AA18	50.2
SNP_100000672	28.2	SNP_100000160	76.4	SNP_100000896	65.3	SNP_100000156	63.3	SNP_100000700	59	SNP_100000034	73.7	SNP_100000648	56.6
SNP_100000551	30.9	SNP_100000348	76.4	SNP_100000810	71.7	SNP_100000140	64.3	SNP_100000529	60.6	SNP_100000385	73.7	SNP_100000411	65.7
AA206	39.1	SNP_100000193	80.4	SNP_100000346	74.4	SNP_100000264	64.8	SNP_100000528	62.7	SNP_100000102	73.7	SNP_100000447	67.8
AA387	40.2	SNP_100000113	89.7	SNP_100000065	74.4	SNP_100000335	68.6	SNP_100000309	76.3	SNP_100000103	74.7	SNP_100000777	70.6
PBA_PS_0392	43.5	PBA_PS_0276	94.8	SNP_100000297	80	SNP_100000222	73.7	PBA_PS_0135	87.9	SNP_100000035	75.7	SNP_100000503	73.3
AB27	53.5	AA170	101.4	SNP_100000734	83.2	AA163.2	80.6	SNP_100000590	108.7	SNP_100000123	78.4	SNP_100000731	74.9
SNP_100000759	56.7	SNP_100000659	111.5	SNP_100000733	83.2	SNP_100000145	86.3	SNP_100000713	109.7	SNP_100000122	80.5	SNP_100000445	78.1
SNP_100000573	62.8	SNP_100000215	120.3	PBA_PS_0123	91.6	SNP_100000043	87.8	SNP_100000589	109.7	SNP_100000610	106.5	SNP_100000556	83.7
SNP_100000425	65.4	AA278	150.4	SNP_100000143	100.6	SNP_100000129	88.8	SNP_100000437	111.3	SNP_100000609	107.5	AB33	85.9
SNP_100000426	65.9	SNP_100000258	153.6	SNP_100000936	105.5	SNP_100000133	90.4	SNP_100000594	125.8	SNP_100000748	109.6	AA1	85.9
SNP_100000424	66.9	SNP_100000744	155.7	SNP_100000830	112.6	SNP_100000822	92.5	SNP_100000526	129.7	SNP_100000472	113.9	AA303	87.4
SNP_100000703	69.5	SNP_100000571	166.4	SNP_100000096	119	SNP_100000337	95.7	SNP_100000525	131.8	SNP_100000588	114.9	AA372.1	95.7
SNP_100000421	73.3	SNP_100000834	171.4	SNP_100000841	123.4	SNP_100000147	96.7	SNP_100000523	132.8	SNP_100000535	120	AA153	116.9
SNP_100000175	74.3	SNP_100000120	173.5	SNP_100000600	135.5	SNP_100000246	96.7	SNP_100000712	137.3	SNP_100000874	120	SNP_100000177	123.9
SNP_100000174	75.3	SNP_100000313	179.1	AA339	145.4	SNP_100000544	98.3	SNP_100000070	141.7	SNP_100000261	138.9	SNP_100000892	129.4
SNP_100000598	75.3	SNP_100000353	184	SNP_100000809	157.8	SNP_100000044	99.9	SNP_100000702	147.3	SNP_100000184	142.6	SNP_100000798	134.5
SNP_100000420	76.3	SNP_100000388	187.2	SNP_100000629	161	SNP_100000854	100.4	LG 5.2 (Ps VI)		SNP_100000185	145.3	SNP_100000615	136.6
AA505	85.5	SNP_100000190	189.9	SNP_100000527	161	SNP_100000273	100.9	Markers	Cumulative distance (cM)	SNP_100000812	147.9	SNP_100000616	138.2
SNP_100000267	97.5	SNP_100000224	194.2	SNP_100000414	162	SNP_100000240	107.2	AA103	0	SNP_100000786	150	SNP_100000799	141.4
SNP_100000757	107.8	SNP_100000674	196.3	AA155	165.3	SNP_100000042	108.7	SNP_100000847	8.3	SNP_100000131	151.5	SNP_100000327	144.1
SNP_100000604	113.5	SNP_100000091	200.6	PBA_PS_0426	185.6	SNP_100000202	113.1	SNP_100000655	12.7	SNP_100000369	157.8	SNP_100000048	147.9
SNP_100000709	123.1	SNP_100000701	201.6	SNP_100000195	192	SNP_100000653	113.1	SNP_100000654	13.7	SNP_100000116	158.8	PBA_PS_0171	153.3
SNP_100000640	126.8	SNP_100000090	203.7	SNP_100000440	200.3	LG 4.2 (Ps V)		SNP_100000056	14.7	SNP_100000430	162	PBA_PS_0387	162.1
SNP_100000285	128.9	SNP_100000138	204.7	SNP_100000848	202.4	Markers	Cumulative distance (cM)	SNP_100000058	16.3	SNP_100000797	188	SNP_100000769	171.1
SNP_100000284	129.9	SNP_100000137	206.8	SNP_100000758	206.7	SNP_100000485	0			SNP_100000509	192.9	SNP_100000533	174.9
AA160	132.7	SNP_100000112	208.9	SNP_100000260	208.8	SNP_100000403	14.3			SNP_100000510	193.9	SNP_100000380	183.8
PBA_PS_0270	144.5	SNP_100000845	210.5	SNP_100000553	215.2	SNP_100000884	18.6			SNP_100000060	197.2	SNP_100000488	192.9
SNP_100000180	162.6	SNP_100000673	211	SNP_100000554	215.2	SNP_100000352	20.1			SNP_100000818	198.7	SNP_100000489	193.9
SNP_100000178	166.9	SNP_100000802	220.8	SNP_100000766	217.9	SNP_100000365	27.6			SNP_100000914	200.8	SNP_100000859	198.9
SNP_100000601	169.5	SNP_100000801	222.9	SNP_100000078	217.9	SNP_100000899	51.4			AA386	206	SNP_100000110	200.5
SNP_100000455	170.5	SNP_100000347	223.9	SNP_100000077	218.9	PBA_PS_0124	54.1			SNP_100000697	223.3	SNP_100000111	200.5
SNP_100000456	173.1	SNP_100000315	229.4	SNP_100000475	220.5	AB23	61.8			SNP_100000283	231.5	SNP_100000291	202.6
SNP_100000255	176.3	SNP_100000063	230.4	SNP_100000473	220.5	SNP_100000064	66.3			SNP_100000324	234.2	SNP_100000292	202.6
SNP_100000256	178.4	SNP_100000209	237.3	SNP_100000474	221.5	SNP_100000746	67.3			SNP_100000181	235.2	SNP_100000085	205.3
SNP_100000239	179.4	SNP_100000207	237.3	SNP_100000443	223.6	SNP_100000863	72.4			SNP_100000251	236.2	SNP_100000206	209.2
SNP_100000179	180.4	SNP_100000210	237.3	PBA_PS_0415	232.6	SNP_100000379	73.9			SNP_100000282	237.2	SNP_100000478	217
SNP_100000371	183	SNP_100000095	237.8	SNP_100000087	237.5	SNP_100000378	73.9			SNP_100000252	237.7	SNP_100000543	233.8
SNP_100000606	190	SNP_100000658	238.3	SNP_100000279	240.7	SNP_100000584	74.9			SNP_100000322	238.2	SNP_100000542	234.3
SNP_100000705	192.1	SNP_100000079	238.8	SNP_100000493	242.3	SNP_100000068	76.5			SNP_100000321	238.2	SNP_100000050	237.5
SNP_100000706	193.1	SNP_100000080	243.1	SNP_100000162	244.4	SNP_100000831	77			SNP_100000320	238.2	SNP_100000897	242.6
SNP_100000397	196.9	SNP_100000725	264.4	SNP_100000154	246	SNP_100000067	79.1			SNP_100000319	240.3	SNP_100000400	246.5
SNP_100000176	201.4	SNP_100000728	267.6	SNP_100000358	247	SNP_100000099	81.7			SNP_100000405	244.2	SNP_100000466	249.7
SNP_100000166	204.7	SNP_100000726	267.6	SNP_100000278	248.6	SNP_100000736	82.2			SNP_100000231	249.7	SNP_100000683	255.2
SNP_100000167	205.7	SNP_100000724	267.6	SNP_100000303	248.6	SNP_100000199	83.8			SNP_100000253	255.1	SNP_100000339	256.9
SNP_100000168	207.8	SNP_100000306	268.1	SNP_100000304	248.6	SNP_100000592	88.8			SNP_100000254	257.4	SNP_100000226	258
SNP_100000128	212.2	SNP_100000788	270.8	SNP_100000856	252.4	SNP_100000286	93.2			SNP_100000196	269.5	SNP_100000055	260.6
SNP_100000169	216.5	SNP_100000760	272.4	SNP_100000950	261.4	SNP_100000134	95.9			SNP_100000917	271.6	PBA_PS_0407	267.4
SNP_100000318	218.1	SNP_100000938	273.9	SNP_100000714	280.6	SNP_100000302	100.3			SNP_100000355	273.7	AA205	269
SNP_100000130	221.8	SNP_100000819	278.3	SNP_100000676	283.9	SNP_100000301	102.4			SNP_100000354	273.7	AB40	274.8
SNP_100000916	226.1	SNP_100000820	280.4	SNP_100000677	284.4					SNP_100000071	276.3	SNP_100000245	301.2
SNP_100000952	226.1	SNP_100000821	282.5	SNP_100000368	286.5							SNP_100000663	306.8
SNP_100000948	227.7	SNP_100000344	284	SNP_100000751	290.4							SNP_100000664	308.9
SNP_100000290	250.2	AA297	293.2	SNP_100000750	290.4							AA189	317.8
SNP_100000228	258.3	PBA_PS_0023	307.3	SNP_100000343	292.5
SNP_100000685	261.5	SNP_100000100	311.2	PBA_PS_0319	298.2
SNP_100000686	261.5	SNP_100000101	311.7	SNP_100000341	308.7
AA90	266.1	SNP_100000052	312.7
SNP_100000550	271.4	SNP_100000053	313.7
SNP_100000468	274	SNP_100000108	314.7
SNP_100000469	277.2	SNP_100000153	316.8
SNP_100000164	281	SNP_100000909	318.4
SNP_100000165	282	SNP_100000250	318.9
SNP_100000238	283.5	SNP_100000299	319.4
SNP_100000364	285.1	SNP_100000061	319.4
SNP_100000912	288.3	SNP_100000288	326.3
SNP_100000148	294.6
SNP_100000332	297.3
SNP_100000045	301
SNP_100000560	304.2
SNP_100000657	305.8
SNP_100000558	306.8
SNP_100000559	307.8
SNP_100000656	308.3
SNP_100000893	309.8
22 SNP WITHOUT POSITION
