# Supplementary material for: SNP marker discovery, linkage map construction and identification of QTLs for enhanced salinity tolerance in field pea (Pisum sativum L.)
Source: BMC Plant Biol. 2013 Oct 17;13:161. doi: 10.1186/1471-2229-13-161 (PMC4015884; doi:10.1186/1471-2229-13-161)
Supplement: Additional file 6 — Synteny analysis statistics. This file details of field pea LGs, number of marker sequences and synteny with chickpea, M. truncatula, soybean, L. japonicus and pigeon pea chromosomes. [file 1471-2229-13-161-S6.xlsx]

## Sheet: Additional File 7
Additional file 6: Details of P. sativum LGs, number of marker sequences and synteny with C. arietinum, M. truncatula, G. max, L. japonicus and C. cajan chromosomes
P. sativum		C. arietinum		M. truncatula		G. max		L. japonicus		C. cajan
LGs	No of sequences	No of hits	Ca Chromosome (No of P. sativum orthologs)	No of hits	Mt Chromosome (No of P. sativum orthologs)	No of hits	Gm Chromosome (No of P. sativum orthologs)	No of hits	Lj Chromosome (No of P. sativum orthologs)	No of hits	Cc Chromosome (No of P. sativum orthologs)
Ps I	51	49	Ca2 (25), Ca4 (2), Ca5 (2), Ca6 (2), Ca7 (2), Ca8 (16)	50	Mt1(1), Mt5 (47), Mt7 (1), Mt8 (1)	46	Gm1(8), Gm2 (7), Gm6 (1), Gm8 (1), Gm9 (2),Gm10 (1), Gm11 (5), Gm13 (1), Gm14 (15), Gm15 (2), Gm16 (1), Gm18 (2)	37	Lj1 (4), Lj2 (25), Lj3 (2), Lj4 (2), Lj5 (3), Lj6 (1)	32	Cc2 (14), Cc4 (2), Cc6 (12), Cc8 (1), Cc9 (1), Cc11 (2)
Ps II	42	41	Ca1 (1), Ca2 (2), Ca3 (1), Ca4 (37)	37	Mt1(30), Mt2 (1), Mt4 (3),Mt6 (1), Mt7 (2)	41	Gm2 (4), Gm10 (10), Gm13 (2), Gm14 (7), Gm17 (3), Gm18 (1), Gm19 (1), Gm20 (13)	28	Lj1 (2), Lj4 (1), Lj5 (24), Lj6 (1)	25	Cc2 (19), Cc3 (2), Cc7 (1), Cc8 (1), Cc9 (1), Cc10 (1)
Ps III	54	51	Ca1 (7), Ca4 (1), Ca5 (40), Ca6 (2), Ca7 (1)	52	Mt1(1), Mt2 (6), Mt3 (41), Mt5 (1), Mt7 (1), Mt8 (2)	52	Gm2 (1), Gm4 (13), Gm6 (14), Gm8 (1), Gm11 (8), Gm12 (1), Gm13 (6), Gm15 (2), Gm18 (6)	37	Lj1 (18), Lj2 (2), Lj3 (6), Lj4 (3), Lj6 (8)	28	Cc1 (5), Cc2 (3), Cc3 (3), Cc6 (1), Cc7 (1), Cc9 (1), Cc10 (4), Cc11 (9)
Ps IV	38	37	Ca1 (1), Ca2 (1), Ca7 (34), Ca8 (1)	37	Mt4 (18), Mt5 (2), Mt6 (2), Mt8 (15)	36	Gm1(1), Gm2 (2), Gm3 (2), Gm4 (1), Gm5 (1), Gm7 (4), Gm8 (4), Gm13 (5), Gm15 (3), Gm16 (1), Gm17 (9), Gm18 (1), Gm19 (1), Gm20 (1)	32	Lj1 (2), Lj2 (2), Lj3 (11), Lj4 (12), Lj5 (2), Lj6 (3)	27	Cc2 (1), Cc3 (4), Cc4 (1), Cc6 (1), Cc7 (8), Cc8 (4), Cc11 (17)
Ps V	47	47	Ca1 (1), Ca2 (1), Ca3 (38), Ca5 (1), Ca6 (6)	44	Mt1(1), Mt2 (1), Mt3 (1), Mt4 (4), Mt5 (1), Mt7 (35), Mt8 (1)	45	Gm1(3), Gm3 (5), Gm7 (4), Gm8 (5), Gm9 (9), Gm10 (2), Gm13 (1), Gm16 (3), Gm18 (7), Gm19 (5), Gm20 (1)	36	Lj1 (23), Lj2 (3), Lj3 (7), Lj4 (2), Lj5 (1)	34	Cc1 (1), Cc2 (2), Cc3 (9), Cc4 (1),Cc6 (1), Cc7 (15), Cc11 (5)
Ps VI	25	24	Ca1 (8), Ca2 (9), Ca3 (2), Ca6 (1), Ca8 (4)	24	Mt2 (10), Mt5 (1), Mt6 (13)	25	Gm2 (1), Gm3 (1),Gm5 (1), Gm7 (1), Gm9 (3), Gm12 (3), Gm13 (2), Gm15 (5), Gm16 (1), Gm17 (1), Gm19 (6)	14	Lj1 (2), Lj2 (6), Lj3 (3), Lj4 (1), Lj6 (2)	11	Cc3 (1), Cc4 (1), Cc8 (4), Cc9 (1), Cc11 (4)
Ps VII	53	52	Ca1 (1), Ca3 (1), Ca6 (48), Ca8 (2)	48	Mt2 (2), Mt3 (2), Mt4 (24), Mt5 (2), Mt8 (17)	49	Gm1(1), Gm2 (2), Gm5 (8), Gm6 (2), Gm7 (6), Gm8 (15), Gm11 (3), Gm12 (7), Gm13 (1), Gm14 (1), Gm15 (1), Gm16 (1), Gm17 (1)	42	Lj1 (1), Lj2 (2), Lj3 (9), Lj4 (23), Lj6 (7)	26	Cc4 (6), Cc5 (5), Cc6 (2), Cc8 (7), Cc9 (2), Cc10 (2), Cc11 (2)
Total	310	301		292		294		226		183
